# Supplementary material for: Histone H3 lysine 4 methylation recruits DNA demethylases to enforce gene expression in Arabidopsis
Source: Nat Plants. 2025 Feb 11;11(2):206–17. doi: 10.1038/s41477-025-01924-y (PMC11842272; doi:10.1038/s41477-025-01924-y)
Supplement: Supplementary file 3 — CG DNA methylation and H3K4me3 ChIP-seq data of SDG2cd–ZF and Col-0 at ZF off-target sites, FLAG–TRBIP1 IP-MS and primer sequences. [file 41477_2025_1924_MOESM3_ESM.xlsx]

## Sheet: Supplementary Table 1 
Supplementary Table 1 CG DNA methylation and H3K4me3 ChIP-seq data of SDG2cd-ZF and Col-0 at ZF off target sites
peak ID	SDG-ZF_CG_avg	WT_CG_avg	SDG-ZF_H3K4_avg	WT_H3K4_avg	SDG-ZF_input_avg	WT_input_avg	SDG2-ZF_H3K4me3_normalized	WT_H3K4me3_normalized	SDG2-ZF vs WT_H3K4me3	SDG2-ZF vs WT_CG
FLAG_ZF_chip_peak_5549	0.145243	0.73287	41.7753	3.98115	7.14315	6.97093	2.54802	-0.808164	3.35618	-0.587627
FLAG_ZF_chip_peak_10807	0.0653727	0.567688	20.1417	2.62191	6.04174	6.64093	1.73715	-1.34077	3.07792	-0.502315
FLAG_ZF_chip_peak_17301	0.283773	0.775889	29.5639	4.38796	7.00404	7.53348	2.07758	-0.779765	2.85734	-0.492116
FLAG_ZF_chip_peak_5496	0.00189386	0.00740568	15.8049	2.80867	5.64706	6.6508	1.4848	-1.24364	2.72844	-0.00551182
FLAG_ZF_chip_peak_17572	0.00520813	0.442878	14.7316	2.67696	5.52551	6.62633	1.41473	-1.30761	2.72235	-0.43767
FLAG_ZF_chip_peak_16825	0.00805386	0.444143	29.2946	4.98926	6.71043	7.44972	2.12616	-0.578359	2.70452	-0.436089
FLAG_ZF_chip_peak_6070	0.197658	0.740246	13.9524	2.39741	5.01365	5.52423	1.47658	-1.20429	2.68087	-0.542588
FLAG_ZF_chip_peak_13446	0	0.194401	27.7736	4.92084	6.86966	7.73156	2.0154	-0.651854	2.66726	-0.194401
FLAG_ZF_chip_peak_5500	0.0426962	0.163159	9.22524	1.69544	4.37617	5.07771	1.07592	-1.58252	2.65843	-0.120463
FLAG_ZF_chip_peak_2434	0.0510325	0.788837	20.9998	3.99749	5.78368	6.80745	1.86032	-0.76802	2.62834	-0.737805
FLAG_ZF_chip_peak_2546	0.00458978	0.00105478	13.9308	2.76202	5.89438	6.29703	1.24087	-1.18895	2.42981	0.003535
FLAG_ZF_chip_peak_10879	0.222352	0.374107	15.941	2.77049	6.30399	5.75011	1.3384	-1.05345	2.39185	-0.151755
FLAG_ZF_chip_peak_17903	0.00482912	0.00737735	10.3132	2.56276	4.51237	5.68877	1.19253	-1.15042	2.34295	-0.00254823
FLAG_ZF_chip_peak_2694	0.546871	0.68038	10.4897	2.27296	6.52796	7.02091	0.684267	-1.62709	2.31135	-0.13351
FLAG_ZF_chip_peak_4169	0.00387215	0.00380606	33.8787	6.80186	7.46585	7.35432	2.182	-0.112663	2.29466	6.6086e-05
FLAG_ZF_chip_peak_10627	0.766701	0.802759	3.97351	0.937239	4.42833	5.1068	-0.156349	-2.44593	2.28958	-0.0360581
FLAG_ZF_chip_peak_17687	0.0748367	0.706953	8.94686	1.88966	5.89937	5.89474	0.60082	-1.6413	2.24212	-0.632117
FLAG_ZF_chip_peak_2573	0.00579676	0.00178147	11.2495	2.52182	5.88649	6.22567	0.934382	-1.30376	2.23815	0.00401529
FLAG_ZF_chip_peak_12703	0.100716	0.512804	9.3922	2.39708	5.16284	6.20331	0.863298	-1.37176	2.23506	-0.412088
FLAG_ZF_chip_peak_2792	0.001565	0.00370281	11.4249	2.45429	6.63247	6.55977	0.784568	-1.41834	2.20291	-0.00213781
FLAG_ZF_chip_peak_5814	0.351125	0.811212	13.6173	3.10269	7.30701	7.54688	0.898091	-1.28236	2.18045	-0.460087
FLAG_ZF_chip_peak_17647	0.00138275	0.00102625	12.2503	3.09872	5.53451	6.32419	1.14629	-1.02921	2.17549	0.0003565
FLAG_ZF_chip_peak_5928	0.00721183	0.0585731	16.4974	3.38441	6.43722	5.95792	1.35773	-0.815905	2.17364	-0.0513613
FLAG_ZF_chip_peak_10579a	0.468037	0.582377	21.7876	2.68993	12.4025	6.74614	0.812875	-1.3265	2.13937	-0.11434
FLAG_ZF_chip_peak_6177a	0.125541	0.745401	14.9975	3.71785	6.78653	7.37971	1.14397	-0.989094	2.13307	-0.61986
FLAG_ZF_chip_peak_17661	0.33726	0.525266	6.51405	1.66529	4.7659	5.29494	0.450804	-1.66884	2.11965	-0.188006
FLAG_ZF_chip_peak_17680	0	0	11.6582	2.84016	5.70629	6.01947	1.03072	-1.08366	2.11438	0
FLAG_ZF_chip_peak_12862	0.009375	0.000844688	5.87761	1.57453	4.52807	5.24738	0.376331	-1.73667	2.113	0.00853031
FLAG_ZF_chip_peak_3694	0.00326917	0.0275842	12.2891	3.09737	5.99467	6.52819	1.03563	-1.07564	2.11127	-0.024315
FLAG_ZF_chip_peak_13225	0.00703619	0.346694	24.7636	5.6336	6.9949	6.86384	1.82384	-0.28496	2.1088	-0.339658
FLAG_ZF_chip_peak_17720	0.15335	0.236335	4.62993	1.36534	2.96851	3.76216	0.641252	-1.4623	2.10356	-0.0829848
FLAG_ZF_chip_peak_2511	0.052384	0.261053	8.19619	2.34496	4.53932	5.44212	0.852478	-1.2146	2.06708	-0.208669
FLAG_ZF_chip_peak_15481	0.00094	0.0062925	25.9082	6.44347	8.45898	8.64628	1.61485	-0.424242	2.03909	-0.0053525
FLAG_ZF_chip_peak_10417	0.016533	0.535117	45.8904	5.57387	13.6119	6.78385	1.75333	-0.283425	2.03675	-0.518584
FLAG_ZF_chip_peak_10394	0.156429	0.621925	16.488	2.56309	10.4294	6.60482	0.660758	-1.36564	2.02639	-0.465496
FLAG_ZF_chip_peak_4164	0	0.00494182	19.6956	5.92074	4.95769	6.03455	1.99013	-0.0274683	2.0176	-0.00494182
FLAG_ZF_chip_peak_6310	0.00506179	0.00202287	30.3534	7.6433	7.15533	7.25306	2.08477	0.0756054	2.00916	0.00303892
FLAG_ZF_chip_peak_18641	0.00185516	0.000600938	15.1913	4.12002	6.36897	6.93061	1.25411	-0.750329	2.00444	0.00125422
FLAG_ZF_chip_peak_10336	0.103687	0.292165	36.2929	4.66884	14.8616	7.64661	1.2881	-0.711755	1.99985	-0.188477
FLAG_ZF_chip_peak_12978	0.0434252	0.0625125	6.90901	2.41769	4.55386	6.34773	0.60139	-1.39261	1.994	-0.0190873
FLAG_ZF_chip_peak_5690	0.00155302	0.00472026	14.0784	3.87078	7.48893	8.19692	0.910654	-1.08246	1.99311	-0.00316724
FLAG_ZF_chip_peak_18776	0.00535389	0.0033	11.7559	3.1598	5.75407	6.127	1.03073	-0.955348	1.98608	0.00205389
FLAG_ZF_chip_peak_17888a	0.0174386	0.486753	12.1425	3.0574	6.29268	6.25528	0.948315	-1.03277	1.98108	-0.469314
FLAG_ZF_chip_peak_5875a	0.0372905	0.506452	10.7289	3.0459	5.40315	6.04332	0.989623	-0.98847	1.97809	-0.469162
FLAG_ZF_chip_peak_2695	0.191781	0.349474	10.278	2.89245	6.80877	7.51718	0.59409	-1.3779	1.97199	-0.157693
FLAG_ZF_chip_peak_14502	0.00237271	0.000946875	15.4217	4.17325	6.32448	6.68393	1.28594	-0.679523	1.96547	0.00142583
FLAG_ZF_chip_peak_2598	0.592156	0.770982	5.24985	1.53688	3.77246	4.30844	0.476773	-1.48716	1.96394	-0.178826
FLAG_ZF_chip_peak_17428	0.00338	0.00451375	9.86073	3.10912	6.33343	7.77475	0.638707	-1.32229	1.961	-0.00113375
FLAG_ZF_chip_peak_6886	0.00149472	0.003265	12.9535	3.58921	5.20213	5.60892	1.31617	-0.644059	1.96023	-0.00177028
FLAG_ZF_chip_peak_19436	0.0141233	0.0793192	25.2034	6.80908	8.00315	8.40495	1.65498	-0.30378	1.95876	-0.065196
FLAG_ZF_chip_peak_17416	0.0607856	0.186915	10.0631	2.89061	5.72359	6.36068	0.814081	-1.13781	1.95189	-0.126129
FLAG_ZF_chip_peak_17238	0.007437	0	15.378	3.82882	5.86921	5.63469	1.38963	-0.557434	1.94707	0.007437
FLAG_ZF_chip_peak_8065	0.0921678	0.624933	15.9752	4.40188	6.61374	7.02397	1.27229	-0.674165	1.94646	-0.532765
FLAG_ZF_chip_peak_2187	0.0681	0.699418	9.50289	2.75464	5.37031	5.98535	0.82336	-1.11957	1.94293	-0.631318
FLAG_ZF_chip_peak_5572	0.0033335	0.0055555	8.82956	2.51483	6.38235	6.98057	0.468253	-1.47288	1.94113	-0.002222
FLAG_ZF_chip_peak_4159	0.162347	0.211705	11.0084	3.27043	6.15662	7.01287	0.838389	-1.10053	1.93892	-0.0493583
FLAG_ZF_chip_peak_5564	0.00427725	0.00319875	17.9243	5.0479	6.08754	6.55544	1.55799	-0.37701	1.935	0.0010785
FLAG_ZF_chip_peak_10922	0.0101028	0.291804	10.6799	3.13888	5.04053	5.66223	1.08325	-0.85112	1.93437	-0.281701
FLAG_ZF_chip_peak_2803	0.270189	0.466802	16.9721	5.32364	6.3202	7.5156	1.42512	-0.497475	1.9226	-0.196613
FLAG_ZF_chip_peak_2927	0.0485591	0.394278	13.4481	3.60691	6.23501	6.33523	1.10894	-0.812635	1.92157	-0.345719
FLAG_ZF_chip_peak_12885a	0.0022498	0.00219847	8.43929	2.41126	5.60979	6.05427	0.589175	-1.32817	1.91734	5.1324e-05
FLAG_ZF_chip_peak_13478	0.358035	0.522281	15.181	4.59398	6.07942	6.94705	1.32026	-0.596656	1.91691	-0.164246
FLAG_ZF_chip_peak_3554	0.0099225	0.568793	9.07444	2.53103	5.22035	5.474	0.797663	-1.11287	1.91053	-0.55887
FLAG_ZF_chip_peak_17724	0.0895984	0.266584	4.58898	1.37424	2.80776	3.15837	0.708755	-1.20055	1.90931	-0.176986
FLAG_ZF_chip_peak_17653	0.181954	0.795522	11.9719	3.46159	6.06391	6.5782	0.981334	-0.92626	1.90759	-0.613568
FLAG_ZF_chip_peak_12986a	0.0100992	0.0910611	9.9268	2.94454	5.12184	5.69425	0.954667	-0.951462	1.90613	-0.0809618
FLAG_ZF_chip_peak_3646	0.205393	0.45189	10.3485	3.10188	5.58947	6.27372	0.88864	-1.01618	1.90482	-0.246497
FLAG_ZF_chip_peak_2398	0.000372083	0.00468442	6.59636	2.35344	4.80525	6.40595	0.45706	-1.44464	1.9017	-0.00431234
FLAG_ZF_chip_peak_5662a	0.0159375	0.0123421	11.8759	3.37834	6.8687	7.29386	0.789927	-1.11037	1.90029	0.00359536
FLAG_ZF_chip_peak_16360	0.00555473	0.00188866	17.5674	5.15865	6.95779	7.59976	1.3362	-0.55896	1.89516	0.00366607
FLAG_ZF_chip_peak_16970	0.00407875	0	18.0591	5.67751	6.9626	8.11407	1.37503	-0.515168	1.89019	0.00407875
FLAG_ZF_chip_peak_6584	0.014113	0	13.5175	4.11973	6.11445	6.90061	1.14453	-0.744176	1.88871	0.014113
FLAG_ZF_chip_peak_13003	0.00413583	0.003205	11.3221	3.02861	4.97541	4.92388	1.18626	-0.70114	1.8874	0.000930833
FLAG_ZF_chip_peak_18070	0.00919525	0.002567	9.60839	3.02746	5.20304	6.04415	0.884941	-0.997434	1.88237	0.00662825
FLAG_ZF_chip_peak_17747	0.148214	0.465778	7.73589	2.1918	4.68964	4.88877	0.722089	-1.15735	1.87944	-0.317564
FLAG_ZF_chip_peak_6457	0.00263614	0.00241159	10.0427	3.55073	4.89942	6.3659	1.03546	-0.842249	1.87771	0.000224545
FLAG_ZF_chip_peak_4607a	0.00235156	0.00149797	8.67136	3.10274	4.67566	6.14817	0.891088	-0.986614	1.8777	0.000853594
FLAG_ZF_chip_peak_5646	0.00187911	0.00768268	7.42758	2.44692	6.35428	7.65897	0.225165	-1.64618	1.87135	-0.00580357
FLAG_ZF_chip_peak_10736	0.707206	0.74104	9.61119	2.97592	7.18667	8.13758	0.419392	-1.45126	1.87065	-0.0338337
FLAG_ZF_chip_peak_10941	0.0435437	0.466309	10.1017	3.42162	5.01817	6.20537	1.00936	-0.858839	1.8682	-0.422766
FLAG_ZF_chip_peak_17126	0.00762821	0.0695666	20.0823	5.93954	6.8741	7.41708	1.54668	-0.3205	1.86718	-0.0619384
FLAG_ZF_chip_peak_6012	0.251609	0.524867	6.01003	1.8696	4.83687	5.46595	0.3133	-1.54774	1.86104	-0.273257
FLAG_ZF_chip_peak_17634	0.0568722	0.2882	13.7632	4.21579	6.4485	7.16077	1.09378	-0.764312	1.8581	-0.231328
FLAG_ZF_chip_peak_10641	0.725638	0.632298	6.47934	2.28427	6.21947	7.91792	0.0590544	-1.79339	1.85244	0.09334
FLAG_ZF_chip_peak_7926a	0.00369179	0.00400717	14.0106	4.39265	6.0353	6.82155	1.21502	-0.635007	1.85003	-0.000315381
FLAG_ZF_chip_peak_5931	0.468728	0.781079	15.2501	4.15125	6.76276	6.6139	1.17313	-0.671956	1.84509	-0.312351
FLAG_ZF_chip_peak_2729a	0.685326	0.813761	14.1332	3.89932	6.48643	6.39961	1.12359	-0.714761	1.83835	-0.128435
FLAG_ZF_chip_peak_14970	0.000466	0.0016965	16.3571	5.10278	6.73367	7.50086	1.28046	-0.555773	1.83623	-0.0012305
FLAG_ZF_chip_peak_713	0.00324788	0.024781	32.1987	9.19663	7.52912	7.663	2.09645	0.263195	1.83325	-0.0215331
FLAG_ZF_chip_peak_9958	0.00805389	0.329036	16.7155	5.2303	6.33939	7.06169	1.39877	-0.433118	1.83189	-0.320982
FLAG_ZF_chip_peak_16421	0.00451632	0.0027725	17.806	5.75093	6.50969	7.47476	1.4517	-0.378231	1.82993	0.00174382
FLAG_ZF_chip_peak_12985	0.0904396	0.20318	8.70877	3.18401	5.23525	6.8017	0.734212	-1.09505	1.82926	-0.11274
FLAG_ZF_chip_peak_10898	0.00085625	0.0021925	7.61711	2.88689	4.36207	5.85782	0.804229	-1.02085	1.82508	-0.00133625
FLAG_ZF_chip_peak_3473	0.00462409	0.00790977	13.0898	3.93105	5.8164	6.18646	1.17025	-0.654198	1.82445	-0.00328568
FLAG_ZF_chip_peak_4426a	0.00289089	0.00346839	11.2492	3.47575	5.4724	5.98227	1.03958	-0.783367	1.82294	-0.0005775
FLAG_ZF_chip_peak_10871	0.101477	0.0733873	12.6654	3.2641	6.22913	5.67752	1.02379	-0.798573	1.82237	0.0280895
FLAG_ZF_chip_peak_3819	0.00546203	0.00130969	11.0911	3.54113	5.65666	6.3824	0.971379	-0.849891	1.82127	0.00415234
FLAG_ZF_chip_peak_2658	0.833502	0.740493	6.26358	1.99956	6.71085	7.56364	-0.0995075	-1.9194	1.81989	0.0930092
FLAG_ZF_chip_peak_560	0.0058365	0.106549	14.854	4.59711	6.60145	7.20646	1.17	-0.648564	1.81856	-0.100713
FLAG_ZF_chip_peak_3403	0.0300602	0.329746	15.6199	4.72953	6.52103	6.96377	1.26021	-0.558172	1.81839	-0.299686
FLAG_ZF_chip_peak_3848	0.00816977	0.00617443	13.9316	4.74918	5.90378	7.09001	1.23865	-0.578111	1.81676	0.00199534
FLAG_ZF_chip_peak_10429a	0.441744	0.278819	14.5261	2.28914	10.9329	6.05211	0.409978	-1.40263	1.81261	0.162925
FLAG_ZF_chip_peak_3637	0.149097	0.478496	9.6517	3.22824	5.13423	6.01571	0.910636	-0.897988	1.80862	-0.329398
FLAG_ZF_chip_peak_2498	0.00208325	0.00129375	10.4498	3.11777	5.82158	6.07695	0.843988	-0.962831	1.80682	0.0007895
FLAG_ZF_chip_peak_2733	0.624602	0.621525	12.1744	4.27998	6.32746	7.73854	0.944157	-0.854456	1.79861	0.0030775
FLAG_ZF_chip_peak_2537	0.0254636	0.00968607	10.9675	3.13699	6.05646	6.02084	0.85669	-0.940585	1.79727	0.0157775
FLAG_ZF_chip_peak_13068	0.00541	0.00088	9.26586	3.1211	5.73133	6.7035	0.693053	-1.10286	1.79591	0.00453
FLAG_ZF_chip_peak_12641	0.0302186	0.104954	7.24514	2.30949	5.16769	5.70341	0.487493	-1.30425	1.79174	-0.074735
FLAG_ZF_chip_peak_10954	0.0008225	0.0028325	11.2213	4.00243	6.28401	7.7514	0.836489	-0.953582	1.79007	-0.00201
FLAG_ZF_chip_peak_2534	0.000425	0.00789821	6.38988	2.48128	4.95892	6.64381	0.365763	-1.42092	1.78669	-0.00747321
FLAG_ZF_chip_peak_5774	0.143511	0.079036	6.43861	2.17044	6.22235	7.22267	0.0492904	-1.73454	1.78383	0.0644755
FLAG_ZF_chip_peak_6728	0.000826167	0.00385492	14.5567	4.64482	6.06294	6.64719	1.26359	-0.517121	1.78072	-0.00302875
FLAG_ZF_chip_peak_4923	0.0544853	0.191918	15.1634	5.31394	7.23519	8.70919	1.06749	-0.712756	1.78025	-0.137433
FLAG_ZF_chip_peak_13414	0.00576941	0.000827794	10.2934	3.37332	6.12334	6.8923	0.74933	-1.03081	1.78014	0.00494162
FLAG_ZF_chip_peak_12475	0.00180182	0.000736591	13.4161	5.60001	5.03716	7.21796	1.41329	-0.366162	1.77945	0.00106523
FLAG_ZF_chip_peak_4113	0.0152746	0.00382567	11.1153	3.43012	6.26532	6.63391	0.827087	-0.9516	1.77869	0.0114489
FLAG_ZF_chip_peak_10942	0.00124625	0.001676	11.8277	3.60505	6.12638	6.40598	0.949062	-0.8294	1.77846	-0.00042975
FLAG_ZF_chip_peak_11359	0.00198417	0.0023815	13.6218	4.62514	6.71157	7.8169	1.0212	-0.757098	1.77829	-0.000397333
FLAG_ZF_chip_peak_14134	0.00369302	0.0105162	19.9105	6.19942	7.34857	7.84105	1.43799	-0.338912	1.7769	-0.00682319
FLAG_ZF_chip_peak_10996	0.00258769	0.0135023	12.7081	4.57938	5.59754	6.89516	1.18289	-0.590432	1.77332	-0.0109146
FLAG_ZF_chip_peak_13695	0.00170523	0.000978182	14.4608	4.96859	5.77255	6.77229	1.32487	-0.446806	1.77167	0.000727045
FLAG_ZF_chip_peak_5903	0.0976	0.130968	7.94612	2.84155	5.10358	6.20935	0.638742	-1.12776	1.76651	-0.0333682
FLAG_ZF_chip_peak_17223	0.408047	0.76642	18.0057	5.44675	7.20658	7.40035	1.32107	-0.442197	1.76326	-0.358373
FLAG_ZF_chip_peak_6575	0.00783531	0.00223875	13.0846	3.97993	6.23627	6.43774	1.06911	-0.693811	1.76292	0.00559656
FLAG_ZF_chip_peak_17812	0.0380988	0.174734	7.28022	2.65063	5.11127	6.29953	0.5103	-1.24891	1.75921	-0.136635
FLAG_ZF_chip_peak_4210	0.00271422	0.00381672	6.93483	2.60896	5.23597	6.66036	0.405404	-1.35213	1.75753	-0.0011025
FLAG_ZF_chip_peak_16897	0.00445947	0.131359	16.7609	6.00616	6.73519	8.15437	1.31531	-0.441129	1.75644	-0.126899
FLAG_ZF_chip_peak_6035	0.498918	0.731416	14.8536	4.4382	7.89489	7.93651	0.911817	-0.838531	1.75035	-0.232499
FLAG_ZF_chip_peak_1937	0.00424504	0.00252233	14.6232	4.70605	6.17633	6.68131	1.24343	-0.505613	1.74905	0.00172271
FLAG_ZF_chip_peak_11265	0.366791	0.792218	11.8897	3.64223	6.47853	6.66624	0.875979	-0.872053	1.74803	-0.425427
FLAG_ZF_chip_peak_5778	0.825914	0.739465	8.58492	3.11953	7.03141	8.55951	0.28799	-1.4562	1.74419	0.0864487
FLAG_ZF_chip_peak_7054	0.00772887	0.001516	18.6851	6.45646	6.91646	7.99819	1.43378	-0.308929	1.74271	0.00621287
FLAG_ZF_chip_peak_10752	0.0407881	0.111924	7.01999	2.66584	5.52325	6.97937	0.345951	-1.38851	1.73446	-0.0711363
FLAG_ZF_chip_peak_2268	0	0.00134417	6.31485	2.18096	5.01054	5.757	0.333781	-1.40036	1.73414	-0.00134417
FLAG_ZF_chip_peak_13387a	0.00306207	0.0341927	16.67	5.33256	6.2589	6.64638	1.41327	-0.317742	1.73101	-0.0311306
FLAG_ZF_chip_peak_1706	0.00447722	0.0274108	11.744	3.63806	6.57161	6.75249	0.837609	-0.892249	1.72986	-0.0229336
FLAG_ZF_chip_peak_4903	0.385893	0.761649	26.6756	8.12164	6.98844	7.0506	1.93248	0.204025	1.72845	-0.375756
FLAG_ZF_chip_peak_18999	0.0599167	0.052523	9.93308	3.09868	6.0718	6.26558	0.710116	-1.01579	1.72591	0.00739364
FLAG_ZF_chip_peak_5970	0.00760909	0.000225	9.11526	2.79316	5.32728	5.39804	0.774887	-0.950538	1.72542	0.00738409
FLAG_ZF_chip_peak_4309	0.00245628	0.0012763	15.8064	5.18721	7.00972	7.60568	1.17308	-0.552118	1.72519	0.00117998
FLAG_ZF_chip_peak_10947a	0.00356473	0.00326592	9.93475	3.31767	5.85585	6.45608	0.762605	-0.960487	1.72309	0.000298804
FLAG_ZF_chip_peak_7410	0.000433	0.00424211	22.9831	7.4997	8.18579	8.81356	1.48938	-0.232893	1.72227	-0.00380911
FLAG_ZF_chip_peak_1872	0.00370375	0.00277172	9.97361	3.33738	6.78213	7.48166	0.556377	-1.16464	1.72102	0.000932031
FLAG_ZF_chip_peak_9018	0.003202	0.00401875	16.0723	5.69229	7.98854	9.31977	1.00857	-0.711285	1.71986	-0.00081675
FLAG_ZF_chip_peak_18884	0.243806	0.356954	19.9892	6.66519	6.8918	7.52557	1.53626	-0.175155	1.71142	-0.113148
FLAG_ZF_chip_peak_17283	0.155873	0.696355	7.77687	2.87776	5.11655	6.18927	0.60402	-1.10482	1.70884	-0.540482
FLAG_ZF_chip_peak_18231	0.0458608	0.0275935	15.7578	5.34549	6.25864	6.94033	1.33214	-0.376682	1.70883	0.0182673
FLAG_ZF_chip_peak_13308	0.00286954	0.00581704	8.03548	3.18511	5.43909	7.04769	0.563017	-1.1458	1.70882	-0.0029475
FLAG_ZF_chip_peak_15335	0.00645536	0.00378107	8.26025	3.26523	5.07674	6.55757	0.702284	-1.00598	1.70826	0.00267429
FLAG_ZF_chip_peak_3641	0.155067	0.408853	9.93076	3.19741	5.62711	5.91479	0.819511	-0.887424	1.70693	-0.253785
FLAG_ZF_chip_peak_2485	0.00822125	0.00523208	11.8305	4.11309	5.99331	6.79888	0.981091	-0.725076	1.70617	0.00298917
FLAG_ZF_chip_peak_17663	0.0666644	0.382261	8.68669	2.7457	6.59449	6.79687	0.397545	-1.3077	1.70524	-0.315597
FLAG_ZF_chip_peak_6686	0.0550552	0.32525	21.704	6.98269	7.12394	7.45906	1.60722	-0.0952099	1.70243	-0.270195
FLAG_ZF_chip_peak_5794	0.779938	0.741278	8.19416	2.80452	6.8687	7.63924	0.254559	-1.44567	1.70023	0.03866
FLAG_ZF_chip_peak_2888	0.00400159	0	7.58588	2.59694	5.39055	5.99515	0.492884	-1.20698	1.69987	0.00400159
FLAG_ZF_chip_peak_9430a	0.00580747	0.00323332	15.9254	5.13524	6.11193	6.40228	1.38163	-0.318155	1.69978	0.00257415
FLAG_ZF_chip_peak_13199	0.00222108	0.00820148	16.6325	6.06789	6.50892	7.71286	1.35351	-0.346069	1.69958	-0.0059804
FLAG_ZF_chip_peak_13723	0.0677534	0.132817	16.1006	5.54791	6.63906	7.42581	1.27806	-0.420605	1.69867	-0.0650634
FLAG_ZF_chip_peak_6290	0.227591	0.478836	22.2762	7.13551	6.73549	7.00162	1.72565	0.0273287	1.69832	-0.251245
FLAG_ZF_chip_peak_9276	0.00154354	0.00306771	9.51229	3.93597	5.45186	7.29235	0.803045	-0.889663	1.69271	-0.00152417
FLAG_ZF_chip_peak_4397	0.117724	0.423607	16.1772	5.24147	6.98972	7.32074	1.21065	-0.482017	1.69267	-0.305883
FLAG_ZF_chip_peak_6862	0.00142325	0.0048805	8.22432	2.98435	6.07017	7.11747	0.438159	-1.25395	1.69211	-0.00345725
FLAG_ZF_chip_peak_13265a	0.00316718	0.0038221	10.0407	3.15203	6.13338	6.21962	0.711105	-0.980548	1.69165	-0.00065492
FLAG_ZF_chip_peak_18160	0.006195	0.068776	10.8296	3.51993	5.7669	6.04629	0.909116	-0.780503	1.68962	-0.062581
FLAG_ZF_chip_peak_6851	0.00344679	0.00364595	16.3235	5.61794	7.25538	8.0217	1.16983	-0.513867	1.6837	-0.000199166
FLAG_ZF_chip_peak_2463	0.000793611	0.0151617	6.10237	2.38412	5.56261	6.97242	0.133607	-1.5482	1.68181	-0.0143681
FLAG_ZF_chip_peak_13441	0.305568	0.364236	14.4916	4.31391	6.86802	6.55757	1.07725	-0.604166	1.68141	-0.0586675
FLAG_ZF_chip_peak_3784	0.00869339	0.086092	13.8145	4.77176	6.22956	6.89781	1.14898	-0.531617	1.6806	-0.0773986
FLAG_ZF_chip_peak_5551	0.0190478	0.0196417	11.9558	3.98614	5.44119	5.81032	1.13572	-0.543627	1.67934	-0.000593943
FLAG_ZF_chip_peak_3278	0.141256	0.692239	13.9058	4.41515	6.67124	6.7818	1.05966	-0.619205	1.67886	-0.550984
FLAG_ZF_chip_peak_13509	0	0.00196125	12.1802	4.3561	5.92959	6.78916	1.03854	-0.640196	1.67873	-0.00196125
FLAG_ZF_chip_peak_15914	0.0573297	0.0836075	32.6475	10.74	7.27639	7.65776	2.16568	0.487995	1.67768	-0.0262778
FLAG_ZF_chip_peak_15193	0.00613068	0.01359	16.8937	5.85213	6.77389	7.49556	1.31843	-0.357073	1.67551	-0.00745932
FLAG_ZF_chip_peak_642	0.0140505	0.631804	13.7173	5.36073	6.01261	7.50094	1.18993	-0.484642	1.67457	-0.617754
FLAG_ZF_chip_peak_5887	0.00138	0.00146313	6.28766	2.24455	5.25982	5.97547	0.257512	-1.41262	1.67014	-8.3125e-05
FLAG_ZF_chip_peak_18447	0.0894992	0.296849	18.1855	6.96333	7.29397	8.88157	1.31801	-0.351037	1.66905	-0.20735
FLAG_ZF_chip_peak_15792	0.0155007	0.00250679	18.956	6.61574	6.99624	7.75845	1.438	-0.229866	1.66787	0.0129939
FLAG_ZF_chip_peak_5639	0.00324804	0.00580732	8.02032	2.72304	6.79349	7.32362	0.239506	-1.42734	1.66684	-0.00255928
FLAG_ZF_chip_peak_2572	0.00278553	0.00252461	10.524	3.26112	6.28588	6.18192	0.743496	-0.922688	1.66618	0.000260921
FLAG_ZF_chip_peak_10223	0.21423	0.730219	21.1754	4.00897	12.0189	7.21186	0.817087	-0.847138	1.66423	-0.515989
FLAG_ZF_chip_peak_2189	0.0036965	0.00522033	7.96099	3.03207	5.64004	6.80098	0.497244	-1.16544	1.66268	-0.00152383
FLAG_ZF_chip_peak_2661	0.00526563	0.00444542	8.67909	2.70122	6.65833	6.55423	0.382383	-1.27881	1.6612	0.000820208
FLAG_ZF_chip_peak_3136	0.00178563	0	6.5852	2.50073	5.36353	6.43019	0.296044	-1.36251	1.65856	0.00178563
FLAG_ZF_chip_peak_1579	0.00297319	0.00253458	28.0025	8.20797	7.57093	6.98637	1.88701	0.232482	1.65453	0.000438611
FLAG_ZF_chip_peak_10906	0.637868	0.767156	14.5976	4.68241	6.60618	6.66718	1.14384	-0.509826	1.65367	-0.129288
FLAG_ZF_chip_peak_3728	0.00148875	0.00928386	14.9484	5.28018	7.06331	7.84436	1.08157	-0.57107	1.65264	-0.00779511
FLAG_ZF_chip_peak_17741	0.0821257	0.793647	10.9223	3.39957	6.82503	6.67435	0.678365	-0.973275	1.65164	-0.711522
FLAG_ZF_chip_peak_13698	0.00459477	0.00943955	8.38946	3.35052	5.48073	6.87375	0.614209	-1.03671	1.65092	-0.00484477
FLAG_ZF_chip_peak_12669	0.0017125	0.0048075	7.19444	2.51298	6.28341	6.8914	0.195335	-1.4554	1.65073	-0.003095
FLAG_ZF_chip_peak_2677	0.0066665	0.000909	4.94895	2.02392	4.89009	6.26813	0.0172603	-1.63088	1.64814	0.0057575
FLAG_ZF_chip_peak_2524	0.00292426	0.00232649	13.9831	4.70276	6.29725	6.63392	1.1509	-0.496355	1.64725	0.000597767
FLAG_ZF_chip_peak_2597	0.573139	0.750873	5.51209	1.9806	3.77597	4.24503	0.545754	-1.09984	1.64559	-0.177734
FLAG_ZF_chip_peak_13299	0.0081025	0.00259156	8.01082	3.06725	5.23013	6.25574	0.615103	-1.02823	1.64334	0.00551094
FLAG_ZF_chip_peak_7149	0.00338588	0.00386279	14.8792	4.89822	6.42495	6.60426	1.21154	-0.43114	1.64268	-0.000476912
FLAG_ZF_chip_peak_18656	0.00147706	0.00666068	17.09	5.71092	7.38496	7.69277	1.21049	-0.429779	1.64027	-0.00518362
FLAG_ZF_chip_peak_3435	0.000484583	0.00696167	15.4907	5.56012	6.44483	7.20012	1.26519	-0.372905	1.6381	-0.00647708
FLAG_ZF_chip_peak_9757	0.00173717	0.00129424	16.7116	6.15321	6.25255	7.16048	1.41833	-0.218718	1.63705	0.000442935
FLAG_ZF_chip_peak_1676	0.00168179	0.00351643	12.6823	4.72854	5.66099	6.56039	1.16369	-0.472387	1.63608	-0.00183464
FLAG_ZF_chip_peak_15557	0.00370067	0.00895195	14.1528	5.25799	6.77931	7.81128	1.06188	-0.571049	1.63293	-0.00525128
FLAG_ZF_chip_peak_11382	0	0.00117938	11.2073	3.96278	6.07054	6.65698	0.88454	-0.748355	1.63289	-0.00117938
FLAG_ZF_chip_peak_17412	0.491565	0.747581	8.77591	3.01363	6.21019	6.61286	0.498912	-1.13377	1.63268	-0.256016
FLAG_ZF_chip_peak_8876	0.0678415	0.07874	11.3969	4.66159	5.33169	6.7534	1.09597	-0.534792	1.63077	-0.0108985
FLAG_ZF_chip_peak_5959	0.00223286	0	9.32053	2.94811	6.12165	5.9943	0.606492	-1.0238	1.63029	0.00223286
FLAG_ZF_chip_peak_6309	0.0033475	0.00682889	11.7622	3.68946	7.60235	7.38205	0.62964	-1.00061	1.63025	-0.00348139
FLAG_ZF_chip_peak_7564	0.00390467	0.00487483	11.6883	4.24561	6.62944	7.43761	0.818111	-0.808869	1.62698	-0.000970166
FLAG_ZF_chip_peak_2505	0.0143367	0.0801343	9.81244	3.27226	5.99258	6.15935	0.711434	-0.912492	1.62393	-0.0657977
FLAG_ZF_chip_peak_3274	0.00167886	0.00275852	10.6445	4.24865	6.06703	7.43936	0.811048	-0.808173	1.61922	-0.00107966
FLAG_ZF_chip_peak_13869	0.51833	0.560085	25.46	8.68912	10.7313	11.2508	1.24641	-0.37274	1.61915	-0.0417548
FLAG_ZF_chip_peak_163	0.00223173	0.0108473	16.9044	6.3621	6.98053	8.06266	1.27599	-0.341754	1.61774	-0.00861558
FLAG_ZF_chip_peak_18387	0.00240234	0.00097	17.1926	5.18059	7.32024	6.75736	1.23183	-0.383342	1.61517	0.00143234
FLAG_ZF_chip_peak_10740	0.873316	0.776972	7.37663	3.26822	6.42702	8.70194	0.198812	-1.41283	1.61164	0.0963437
FLAG_ZF_chip_peak_6964	0.00423016	0.000554688	14.9337	5.22023	6.51447	6.95258	1.19685	-0.413435	1.61028	0.00367547
FLAG_ZF_chip_peak_5886	0.0740896	0.569885	9.32677	3.36481	5.71495	6.29404	0.706635	-0.903462	1.6101	-0.495795
FLAG_ZF_chip_peak_7046	0.0171033	0.00357	20.3193	6.90304	7.32428	7.57594	1.47209	-0.134195	1.60629	0.0135333
FLAG_ZF_chip_peak_5977	0.003125	0.005435	6.0605	2.25892	4.32668	4.90745	0.486175	-1.11934	1.60551	-0.00231
FLAG_ZF_chip_peak_17422	0.272229	0.374327	11.1059	4.14567	6.26713	7.10967	0.825453	-0.778177	1.60363	-0.102098
FLAG_ZF_chip_peak_7846	0.000512	0	19.0753	7.0973	7.18257	8.1167	1.40914	-0.193623	1.60276	0.000512
FLAG_ZF_chip_peak_14555	0.0004235	0.0056565	9.44381	3.45284	6.06827	6.73605	0.638083	-0.964119	1.6022	-0.005233
FLAG_ZF_chip_peak_2216	0.00711821	0.000830357	12.0721	3.96287	5.85711	5.83412	1.04341	-0.55797	1.60138	0.00628786
FLAG_ZF_chip_peak_6441	0.0044435	0.00928867	8.24877	3.23005	6.25006	7.42168	0.400308	-1.20019	1.6005	-0.00484517
FLAG_ZF_chip_peak_17334	0.196638	0.260399	6.96301	2.37061	5.29902	5.46932	0.393986	-1.2061	1.60009	-0.0637615
FLAG_ZF_chip_peak_15114	0.00321333	0.00173625	14.2073	4.68645	7.22644	7.224	0.975278	-0.624303	1.59958	0.00147708
FLAG_ZF_chip_peak_15970	0.00181565	0.00201337	21.8322	8.5617	7.19392	8.52155	1.60161	0.00678171	1.59483	-0.000197718
FLAG_ZF_chip_peak_6323	0.00168476	0.00580691	10.3017	3.84881	5.67287	6.39848	0.860729	-0.733318	1.59405	-0.00412214
FLAG_ZF_chip_peak_13378	0.00896167	0.00337	9.16969	3.70836	5.4019	6.59296	0.763406	-0.830146	1.59355	0.00559167
FLAG_ZF_chip_peak_12514	0.371994	0.802492	8.53254	3.92759	4.85466	6.73797	0.813605	-0.778671	1.59228	-0.430497
FLAG_ZF_chip_peak_7992	0.00431861	0.0012625	11.6231	4.59949	6.0577	7.21633	0.940153	-0.649792	1.58995	0.00305611
FLAG_ZF_chip_peak_16939	0.00722028	0.00334556	11.2457	4.33587	6.06739	7.03634	0.890226	-0.698505	1.58873	0.00387472
FLAG_ZF_chip_peak_15453	0.00289347	0.00214639	18.973	7.28885	7.42298	8.57307	1.35388	-0.234121	1.588	0.000747083
FLAG_ZF_chip_peak_6985a	0.0149696	0.0254795	11.896	4.29157	6.08235	6.58637	0.967777	-0.617979	1.58576	-0.01051
FLAG_ZF_chip_peak_18142	0.000976563	0.0022575	9.22857	2.94728	5.91763	5.66435	0.641087	-0.942525	1.58361	-0.00128094
FLAG_ZF_chip_peak_14032	0.00366307	0.0111759	13.1321	5.23691	5.60226	6.69234	1.22901	-0.353795	1.58281	-0.00751284
FLAG_ZF_chip_peak_18917	0.0210302	0.0986023	17.4016	5.99777	7.15861	7.3845	1.28147	-0.300074	1.58154	-0.077572
FLAG_ZF_chip_peak_8970	0.00396719	0.00603734	18.2584	6.45805	7.33931	7.76606	1.31485	-0.266084	1.58093	-0.00207016
FLAG_ZF_chip_peak_17419	0.426696	0.774165	10.3924	3.52799	6.23757	6.33023	0.736476	-0.84341	1.57989	-0.347469
FLAG_ZF_chip_peak_13750	0.0028155	0.0003875	8.65968	3.60072	5.82645	7.24128	0.571697	-1.00796	1.57966	0.002428
FLAG_ZF_chip_peak_9836	0.175097	0.40949	13.2045	4.73443	6.81162	7.29531	0.954958	-0.623779	1.57874	-0.234392
FLAG_ZF_chip_peak_3628	0.155491	0.755217	9.29953	3.50376	5.92499	6.66666	0.650345	-0.928059	1.5784	-0.599726
FLAG_ZF_chip_peak_16497	0	0	19.7898	7.84863	6.92062	8.19451	1.51579	-0.0622178	1.578	0
FLAG_ZF_chip_peak_13018	0.0331747	0.0719367	8.23429	3.20477	5.59247	6.48352	0.558158	-1.01656	1.57472	-0.0387619
FLAG_ZF_chip_peak_8501	0.0038325	0.000443333	17.4958	6.54967	7.61641	8.48963	1.19982	-0.37428	1.5741	0.00338917
FLAG_ZF_chip_peak_2126a	0.00512881	0.00352728	25.1285	9.0811	6.66712	7.17001	1.91419	0.340892	1.5733	0.00160153
FLAG_ZF_chip_peak_1263	0.488827	0.794802	16.1628	6.6906	7.2449	8.92208	1.15764	-0.415245	1.57289	-0.305975
FLAG_ZF_chip_peak_17198	0.00245414	0.002665	9.76484	3.77435	5.75612	6.61801	0.7625	-0.810171	1.57267	-0.000210865
FLAG_ZF_chip_peak_19000	0.00541167	0.00391028	7.64329	3.33323	5.21495	6.74836	0.551542	-1.01761	1.56916	0.00150139
FLAG_ZF_chip_peak_19542	0.00167355	0.0039825	12.2679	4.56242	6.31437	6.9661	0.95818	-0.610554	1.56873	-0.00230895
FLAG_ZF_chip_peak_17842	0.004341	0.273137	12.0681	3.85083	6.6629	6.30144	0.856983	-0.710511	1.56749	-0.268796
FLAG_ZF_chip_peak_18992	0.00171675	0.0492612	11.2655	3.9753	6.59841	6.89883	0.771717	-0.795287	1.567	-0.0475444
FLAG_ZF_chip_peak_13054	0.175415	0.2852	12.2825	4.15188	6.24875	6.25052	0.974961	-0.590214	1.56517	-0.109784
FLAG_ZF_chip_peak_555	0.00368922	0.002035	14.3491	5.24169	6.83218	7.37686	1.07054	-0.492974	1.56352	0.00165422
FLAG_ZF_chip_peak_11827	0.00731393	0.000387722	16.8783	6.55765	6.94297	7.97	1.28155	-0.281399	1.56295	0.00692621
FLAG_ZF_chip_peak_5715	0.638891	0.629094	8.43218	3.20325	7.28034	8.15447	0.2119	-1.34805	1.55995	0.009797
FLAG_ZF_chip_peak_3630	0.205848	0.293759	11.9325	4.49637	6.62194	7.355	0.849573	-0.709965	1.55954	-0.087911
FLAG_ZF_chip_peak_18334	0.0400771	0.282804	13.736	4.96739	6.87053	7.32242	0.999468	-0.559832	1.5593	-0.242727
FLAG_ZF_chip_peak_11879	0.0013785	0.00650833	12.5855	4.5659	6.13664	6.55307	1.03624	-0.52127	1.55751	-0.00512983
FLAG_ZF_chip_peak_1286	0.0027335	0.0013185	13.6071	4.53714	6.53049	6.39272	1.0591	-0.494647	1.55374	0.001415
FLAG_ZF_chip_peak_6363	0.0927425	0.289758	16.0033	5.61634	6.19335	6.38041	1.36958	-0.184017	1.5536	-0.197016
FLAG_ZF_chip_peak_18931	0.00320516	0.00638297	10.2599	3.74833	5.54142	5.93155	0.888687	-0.66216	1.55085	-0.00317781
FLAG_ZF_chip_peak_19460	0.00336167	0.00136389	10.5129	4.21041	6.10216	7.15405	0.784767	-0.764797	1.54956	0.00199778
FLAG_ZF_chip_peak_2736	0.133414	0.152946	10.9163	4.21579	6.54766	7.40085	0.737434	-0.811887	1.54932	-0.0195324
FLAG_ZF_chip_peak_11778	0.00306028	0.00133819	15.4871	5.82641	7.53812	8.30005	1.03879	-0.510513	1.54931	0.00172208
FLAG_ZF_chip_peak_18608	0.101054	0.542511	8.62334	4.37815	5.13401	7.62191	0.74816	-0.799831	1.54799	-0.441457
FLAG_ZF_chip_peak_1420	0.00887446	0.00128161	14.5529	5.56762	6.53329	7.30176	1.15543	-0.391184	1.54661	0.00759286
FLAG_ZF_chip_peak_3901	0.00134458	0.00307417	9.64802	3.36244	6.15685	6.26082	0.648042	-0.896842	1.54488	-0.00172958
FLAG_ZF_chip_peak_8721	0.015763	0.000875921	38.9699	14.0091	8.06875	8.454	2.27194	0.728663	1.54328	0.0148871
FLAG_ZF_chip_peak_17966	0.00732972	0.00565806	9.15286	3.39296	5.91215	6.38008	0.630539	-0.91103	1.54157	0.00167167
FLAG_ZF_chip_peak_4414	0.541665	0.701487	13.5921	5.04915	6.9898	7.55368	0.959448	-0.58114	1.54059	-0.159822
FLAG_ZF_chip_peak_9472	0.00369906	0.00404773	11.1817	4.35405	7.3633	8.33999	0.602714	-0.937687	1.5404	-0.000348671
FLAG_ZF_chip_peak_13737a	0.130505	0.694368	18.2367	6.75976	6.90945	7.44456	1.40021	-0.139216	1.53942	-0.563863
FLAG_ZF_chip_peak_2099	0.00154161	0.00518268	21.1709	6.78091	7.58003	7.05214	1.48181	-0.0565825	1.53839	-0.00364107
FLAG_ZF_chip_peak_3034	0.365465	0.526904	11.923	4.54808	6.61003	7.32259	0.851016	-0.687097	1.53811	-0.161439
FLAG_ZF_chip_peak_5938a	0.00173611	0.000568194	10.3972	3.64714	5.94626	6.05632	0.806145	-0.731676	1.53782	0.00116792
FLAG_ZF_chip_peak_10313	0.0008775	0.000440833	40.9819	7.81383	11.7034	6.47372	1.80806	0.271436	1.53662	0.000436667
FLAG_ZF_chip_peak_12944	0.00277775	0.003125	7.82963	3.09123	5.3842	6.16418	0.540211	-0.99573	1.53594	-0.00034725
FLAG_ZF_chip_peak_14841	0.000791778	0.0034362	16.4892	6.51091	7.10648	8.13583	1.21431	-0.32143	1.53574	-0.00264442
FLAG_ZF_chip_peak_5683	0.737503	0.67993	4.74153	2.07379	6.169	7.81538	-0.379685	-1.91405	1.53436	0.0575731
FLAG_ZF_chip_peak_15233	0.002465	0.006531	14.1278	5.64536	7.11885	8.2394	0.988823	-0.545473	1.5343	-0.004066
FLAG_ZF_chip_peak_15543	0.00512	0.00227278	10.7719	4.88342	6.04369	7.93467	0.833776	-0.700277	1.53405	0.00284722
FLAG_ZF_chip_peak_4567	0.0085349	0.0022351	14.3191	5.30363	6.02178	6.45837	1.24968	-0.284191	1.53387	0.00629979
FLAG_ZF_chip_peak_17798a	0.00371319	0.0542429	7.02539	2.7599	5.38662	6.11643	0.383197	-1.14808	1.53127	-0.0505297
FLAG_ZF_chip_peak_8741	0.00271575	0.00294375	20.0041	7.67337	6.2575	6.9311	1.67664	0.146777	1.52986	-0.000228
FLAG_ZF_chip_peak_17704	0.582952	0.753977	6.1372	2.0967	5.52603	5.44969	0.151337	-1.37806	1.52939	-0.171025
FLAG_ZF_chip_peak_16541	0.00145536	0.00331518	14.601	5.14565	7.04247	7.16316	1.05191	-0.477242	1.52916	-0.00185982
FLAG_ZF_chip_peak_1044	0.043455	0.352322	12.6568	5.21784	6.32903	7.52827	0.999855	-0.528866	1.52872	-0.308867
FLAG_ZF_chip_peak_6209	0.0111458	0	6.21452	3.11269	4.21117	6.07825	0.561423	-0.965493	1.52692	0.0111458
FLAG_ZF_chip_peak_19629	0.00162313	0.00168937	9.81261	4.08993	6.37646	7.6334	0.621883	-0.900252	1.52213	-6.625e-05
FLAG_ZF_chip_peak_3816	0.000396833	0.00359633	9.84879	4.45155	6.10449	7.92447	0.690074	-0.832009	1.52208	-0.0031995
FLAG_ZF_chip_peak_5466	0.00271958	0.00134354	9.65423	3.63675	5.88017	6.35756	0.715304	-0.805826	1.52113	0.00137604
FLAG_ZF_chip_peak_2536	0.0059425	0.00936357	13.2806	5.20728	6.21339	6.98046	1.09587	-0.422792	1.51866	-0.00342107
FLAG_ZF_chip_peak_11008	0.00496172	0.00521	7.60351	3.12859	6.14217	7.24121	0.307918	-1.21072	1.51864	-0.000248276
FLAG_ZF_chip_peak_16698	0.00900107	0.00354482	9.68254	3.74383	5.92135	6.55945	0.70946	-0.809062	1.51852	0.00545625
FLAG_ZF_chip_peak_17861	0.161262	0.238044	12.3796	4.72937	6.09499	6.67012	1.02227	-0.496065	1.51833	-0.0767819
FLAG_ZF_chip_peak_17081	0.0414516	0.471016	10.1594	3.84643	5.75527	6.2191	0.819855	-0.693187	1.51304	-0.429565
FLAG_ZF_chip_peak_3741	0.00307967	0.00181163	11.4592	4.34639	6.17884	6.68371	0.891093	-0.620831	1.51192	0.00126804
FLAG_ZF_chip_peak_12821	0.890677	0.693311	9.28411	3.55694	8.42008	9.19996	0.140928	-1.37099	1.51192	0.197366
FLAG_ZF_chip_peak_1056a	0.00390794	0.00405662	10.7352	3.97844	5.80299	6.13089	0.887478	-0.623895	1.51137	-0.000148677
FLAG_ZF_chip_peak_19168	0.00910483	0.00252867	16.1217	6.77426	6.55437	7.85144	1.29848	-0.212895	1.51137	0.00657617
FLAG_ZF_chip_peak_1980	0.00405893	0.00542429	9.3575	3.45435	5.39655	5.66675	0.794085	-0.714106	1.50819	-0.00136536
FLAG_ZF_chip_peak_12566	0.102563	0.337542	14.4642	5.48208	6.92701	7.46654	1.06218	-0.445716	1.5079	-0.234979
FLAG_ZF_chip_peak_7	0.001389	0.004545	11.1479	4.61806	7.6902	9.05839	0.535674	-0.971968	1.50764	-0.003156
FLAG_ZF_chip_peak_1998	0.051001	0.00417438	5.73707	3.09945	5.07435	7.79067	0.177093	-1.32974	1.50683	0.0468267
FLAG_ZF_chip_peak_3563	0.00227458	0.00232188	9.65917	3.43057	6.03905	6.08911	0.677579	-0.827786	1.50536	-4.7292e-05
FLAG_ZF_chip_peak_12882	0.0885321	0.103585	8.88049	3.62828	5.25254	6.09064	0.757625	-0.747309	1.50493	-0.0150529
FLAG_ZF_chip_peak_2208	0.0927942	0.541577	10.923	4.87379	6.17469	7.80727	0.822927	-0.679774	1.5027	-0.448783
FLAG_ZF_chip_peak_10465	0.391525	0.479004	25.8648	5.09655	13.6935	7.64358	0.917497	-0.584727	1.50222	-0.0874785
FLAG_ZF_chip_peak_4199	0.00381559	0.00260279	7.82389	3.02958	5.80119	6.35836	0.431538	-1.06953	1.50107	0.00121279
FLAG_ZF_chip_peak_16911	0.00520833	0.00154333	6.93624	3.03769	5.54793	6.87349	0.322202	-1.17807	1.50027	0.003665
FLAG_ZF_chip_peak_15363	0.00286595	0.00143298	10.7787	4.11305	6.37674	6.87821	0.757295	-0.741825	1.49912	0.00143298
FLAG_ZF_chip_peak_1808a	0.0640526	0.608896	16.0335	6.26993	7.34535	8.10956	1.12619	-0.371174	1.49736	-0.544844
FLAG_ZF_chip_peak_17166a	0.00367625	0.00787375	7.93658	3.00843	5.73067	6.13194	0.469814	-1.02733	1.49715	-0.0041975
FLAG_ZF_chip_peak_5838	0.000661667	0.00154333	6.53374	2.54655	4.80293	5.28365	0.443996	-1.05299	1.49699	-0.000881666
FLAG_ZF_chip_peak_4422a	0.0069375	0.00841845	16.6648	5.85861	7.559	7.49484	1.14054	-0.355339	1.49588	-0.00148095
FLAG_ZF_chip_peak_14175	0	0.0504158	20.903	6.97917	7.54837	7.10765	1.46947	-0.0263172	1.49579	-0.0504158
FLAG_ZF_chip_peak_10068	0.035109	0.295977	22.8685	4.80759	14.0497	8.32774	0.702821	-0.792611	1.49543	-0.260868
FLAG_ZF_chip_peak_3920	0.00428196	0.00148804	10.2238	4.87133	5.85918	7.8704	0.803163	-0.692121	1.49528	0.00279393
FLAG_ZF_chip_peak_11816	0.0039225	0.00128688	11.3786	4.55646	6.395	7.21912	0.831313	-0.66391	1.49522	0.00263562
FLAG_ZF_chip_peak_15118	0.00840281	0.00229781	12.3086	4.63756	7.72557	8.18072	0.671952	-0.818862	1.49081	0.006105
FLAG_ZF_chip_peak_3482	0.0353452	0.0888927	13.7639	5.80407	6.88113	8.14969	1.00017	-0.48968	1.48985	-0.0535475
FLAG_ZF_chip_peak_18456	0.00032	0.00292954	12.8689	4.77794	7.58032	7.90441	0.763556	-0.726271	1.48983	-0.00260955
FLAG_ZF_chip_peak_12564	0.000686731	0.00161365	13.5128	5.29442	6.58635	7.2469	1.03677	-0.452892	1.48966	-0.000926923
FLAG_ZF_chip_peak_8658	0.00714107	0.00712607	20.1023	9.26315	6.74801	8.72894	1.57483	0.0856965	1.48913	1.5e-05
FLAG_ZF_chip_peak_4896	0.0039195	0.00354825	12.5323	5.39906	6.30374	7.6174	0.991365	-0.496592	1.48796	0.00037125
FLAG_ZF_chip_peak_5660	0.00346037	0.00576838	7.98467	3.12262	6.78189	7.43674	0.235546	-1.25191	1.48746	-0.002308
FLAG_ZF_chip_peak_1473	0	0.0039615	24.6707	9.66189	7.33139	8.05002	1.75064	0.263314	1.48733	-0.0039615
FLAG_ZF_chip_peak_11074	0.00112046	0.00235457	12.5964	4.5451	6.99347	7.07247	0.84893	-0.637902	1.48683	-0.0012341
FLAG_ZF_chip_peak_17993a	0.33531	0.452897	10.9983	4.44338	5.56885	6.2997	0.981834	-0.503624	1.48546	-0.117587
FLAG_ZF_chip_peak_5741	0.815395	0.747159	8.12032	3.10777	8.23428	8.81756	-0.0201049	-1.5045	1.4844	0.0682356
FLAG_ZF_chip_peak_12018	0	0.0285943	14.2604	5.66993	6.88779	7.65643	1.0499	-0.433341	1.48324	-0.0285943
FLAG_ZF_chip_peak_10589a	0.851817	0.740734	14.7895	3.07929	13.3347	7.75522	0.149389	-1.33257	1.48196	0.111083
FLAG_ZF_chip_peak_19955a	0.001527	0.00602217	13.6384	5.66896	6.24083	7.24159	1.12786	-0.353223	1.48108	-0.00449517
FLAG_ZF_chip_peak_18161	0.00570328	0.00405422	11.4872	4.30107	6.38393	6.66688	0.847504	-0.632317	1.47982	0.00164906
FLAG_ZF_chip_peak_7491	0.0214327	0.00347217	13.5025	5.24726	6.8955	7.46798	0.969499	-0.509154	1.47865	0.0179605
FLAG_ZF_chip_peak_89	0.00257857	0	20.2056	7.72927	7.21412	7.68933	1.48586	0.00747379	1.47839	0.00257857
FLAG_ZF_chip_peak_15854	0.00465692	0.000953269	9.1041	3.75491	5.72536	6.57267	0.66915	-0.807699	1.47685	0.00370365
FLAG_ZF_chip_peak_13344	0.154166	0.297388	13.1165	5.87769	6.14851	7.66457	1.09307	-0.382956	1.47603	-0.143222
FLAG_ZF_chip_peak_10355a	0.0045825	0.00336393	27.7193	5.00289	12.9718	6.50744	1.09551	-0.379329	1.47484	0.00121857
FLAG_ZF_chip_peak_6175	0.105215	0.223348	7.88346	3.19564	6.20462	6.99005	0.345486	-1.1292	1.47468	-0.118133
FLAG_ZF_chip_peak_17627	0.620741	0.697279	4.72213	1.94975	5.3067	6.08804	-0.168379	-1.64269	1.47431	-0.0765375
FLAG_ZF_chip_peak_3631	0.00705139	0.00132278	13.0801	4.96838	6.93387	7.31785	0.915638	-0.558643	1.47428	0.00572861
FLAG_ZF_chip_peak_12851	0.817893	0.758963	5.92942	2.42598	7.13449	8.09572	-0.266919	-1.73859	1.47168	0.0589298
FLAG_ZF_chip_peak_7146	0.167655	0.42153	16.2313	5.89211	6.70633	6.74806	1.27518	-0.195687	1.47087	-0.253875
FLAG_ZF_chip_peak_8355	0.000837188	0.00270797	22.8173	9.14312	7.99678	8.88204	1.51264	0.0417952	1.47084	-0.00187078
FLAG_ZF_chip_peak_9165a	0.0204626	0.0668784	13.4776	5.96557	5.91239	7.2518	1.18876	-0.28168	1.47043	-0.0464157
FLAG_ZF_chip_peak_19652	0.00283429	0.00743304	10.6565	4.9464	6.20247	7.96956	0.780821	-0.688119	1.46894	-0.00459875
FLAG_ZF_chip_peak_1379	0.0307655	0.324093	20.4849	7.86641	7.23025	7.68164	1.50244	0.0342915	1.46815	-0.293327
FLAG_ZF_chip_peak_11173a	0.27227	0.457787	10.1146	3.66073	5.55886	5.56249	0.86358	-0.603598	1.46718	-0.185517
FLAG_ZF_chip_peak_16303	0.0652735	0.133557	15.9135	6.68413	7.93217	9.21096	1.00446	-0.462612	1.46707	-0.0682831
FLAG_ZF_chip_peak_16741	0.000515781	0.00403969	15.6565	5.89882	6.32138	6.57707	1.30845	-0.15702	1.46547	-0.00352391
FLAG_ZF_chip_peak_15030	0.00285557	0.000561477	8.60975	3.80469	5.88522	7.1782	0.548876	-0.915842	1.46472	0.00229409
FLAG_ZF_chip_peak_7869a	0.0026513	0.00448611	9.93502	3.85025	5.9958	6.41087	0.72857	-0.735569	1.46414	-0.00183482
FLAG_ZF_chip_peak_19093	0.00337827	0.00742404	9.35453	4.12922	5.30172	6.45118	0.819205	-0.643695	1.4629	-0.00404577
FLAG_ZF_chip_peak_6608	0.00294048	0.00112358	10.3495	4.1685	5.72072	6.35081	0.855298	-0.607414	1.46271	0.0018169
FLAG_ZF_chip_peak_14137	0.00184404	0.000657788	12.3093	5.42265	5.9831	7.26472	1.04079	-0.421908	1.4627	0.00118625
FLAG_ZF_chip_peak_19553	0.00415211	0.112662	13.5936	4.27727	7.61703	6.59534	0.835627	-0.624756	1.46038	-0.10851
FLAG_ZF_chip_peak_10074	0.00309821	0.00394231	24.6261	4.77504	13.7618	7.33744	0.839522	-0.619764	1.45929	-0.000844103
FLAG_ZF_chip_peak_9774	0.00176763	0.00071425	8.04082	3.68121	6.00648	7.5494	0.420823	-1.03618	1.45701	0.00105338
FLAG_ZF_chip_peak_16804	0.00102457	0.00437957	11.3755	4.72471	6.30275	7.18193	0.85188	-0.604147	1.45603	-0.003355
FLAG_ZF_chip_peak_13102	0.00602194	0.00231472	7.34703	2.96869	5.07304	5.62258	0.53431	-0.921405	1.45571	0.00370722
FLAG_ZF_chip_peak_4266	0.0111423	0.220447	10.1382	4.2769	5.73981	6.64007	0.820733	-0.634633	1.45537	-0.209305
FLAG_ZF_chip_peak_6030	0.155405	0.188336	8.408	3.06122	5.64624	5.63627	0.574472	-0.880633	1.4551	-0.032931
FLAG_ZF_chip_peak_5437	0.031545	0.0109833	7.18809	2.99961	5.46459	6.24986	0.395496	-1.05905	1.45454	0.0205617
FLAG_ZF_chip_peak_18814	0.00795937	0.00417562	9.96919	3.83511	5.78684	6.10047	0.784701	-0.669654	1.45435	0.00378375
FLAG_ZF_chip_peak_19453	0.00113625	0.00663975	14.1906	6.0489	6.89838	8.0569	1.04061	-0.413552	1.45416	-0.0055035
FLAG_ZF_chip_peak_19106	0.00269888	0.0062381	11.1862	4.64649	6.1002	6.94218	0.87479	-0.579246	1.45404	-0.00353922
FLAG_ZF_chip_peak_11075	0.00286154	0.000735294	11.1217	4.33717	6.0742	6.4865	0.872611	-0.580687	1.4533	0.00212624
FLAG_ZF_chip_peak_6379	0.0343756	0.294691	7.93751	3.36864	5.51965	6.41308	0.524109	-0.928852	1.45296	-0.260315
FLAG_ZF_chip_peak_3821a	0.00352803	0.0209305	9.85364	3.65574	6.34828	6.44684	0.63429	-0.818429	1.45272	-0.0174025
FLAG_ZF_chip_peak_12672	0.000372024	0.0316511	10.0038	4.01954	6.58582	7.231	0.603106	-0.847165	1.45027	-0.0312791
FLAG_ZF_chip_peak_15472a	0.007584	0.056439	17.1129	6.8951	7.25852	7.98536	1.23733	-0.211787	1.44912	-0.048855
FLAG_ZF_chip_peak_17220	0.002174	0	7.47429	3.25153	5.38161	6.38826	0.473898	-0.974305	1.4482	0.002174
FLAG_ZF_chip_peak_17844	0.00130208	0.0011575	9.50911	3.77385	6.02513	6.52466	0.658319	-0.789867	1.44819	0.000144583
FLAG_ZF_chip_peak_16602	0	0.0111508	13.0855	5.35859	6.13493	6.85409	1.09285	-0.35511	1.44796	-0.0111508
FLAG_ZF_chip_peak_19053	0.0030617	0.0040982	18.4556	6.75913	7.44362	7.43602	1.30998	-0.137693	1.44767	-0.0010365
FLAG_ZF_chip_peak_648	0	0.00411893	20.474	8.3779	7.41903	8.2799	1.46449	0.0169749	1.44751	-0.00411893
FLAG_ZF_chip_peak_10529	0.69876	0.671346	19.6499	3.79336	14.9363	7.86098	0.395694	-1.05123	1.44692	0.0274134
FLAG_ZF_chip_peak_14645	0.182648	0.604617	12.942	5.16368	6.56132	7.13421	0.980007	-0.466353	1.44636	-0.421969
FLAG_ZF_chip_peak_4935	0	0.00134375	11.7371	4.83574	7.99238	8.97347	0.55438	-0.891929	1.44631	-0.00134375
FLAG_ZF_chip_peak_16166	0.00227484	0.00333531	11.3487	4.58424	6.96219	7.66218	0.704918	-0.741072	1.44599	-0.00106047
FLAG_ZF_chip_peak_2080	0.0369465	0.116946	12.6735	5.14391	6.35896	7.02982	0.994949	-0.450624	1.44557	-0.0799997
FLAG_ZF_chip_peak_10644	0.850352	0.782976	4.62622	2.12029	5.48796	6.8476	-0.246436	-1.69133	1.4449	0.0673769
FLAG_ZF_chip_peak_9280	0.0039251	0.000909043	17.4806	7.60356	7.05596	8.3546	1.30884	-0.135896	1.44474	0.00301606
FLAG_ZF_chip_peak_14842	0.00217971	0.00368892	21.1406	9.1702	6.77293	7.99477	1.64217	0.197896	1.44427	-0.00150922
FLAG_ZF_chip_peak_9032	0.00548788	0	15.8223	6.83392	6.86237	8.0635	1.20518	-0.238693	1.44388	0.00548788
FLAG_ZF_chip_peak_10488	0.536532	0.739437	9.9255	2.026	9.07741	5.0395	0.128859	-1.31465	1.4435	-0.202905
FLAG_ZF_chip_peak_10617	0.615884	0.669194	5.44003	2.29971	6.88507	7.90959	-0.339857	-1.78215	1.44229	-0.0533104
FLAG_ZF_chip_peak_2615	0.886723	0.796043	6.99776	2.87125	7.39256	8.23841	-0.0791797	-1.52069	1.44151	0.0906807
FLAG_ZF_chip_peak_8578a	0.00276269	0.00332564	10.6573	4.50101	6.21911	7.13178	0.777065	-0.664013	1.44108	-0.000562949
FLAG_ZF_chip_peak_2481	0.00492268	0.00373071	9.69176	3.82536	5.68461	6.09069	0.769698	-0.67101	1.44071	0.00119197
FLAG_ZF_chip_peak_1030	0.00365903	0.00169986	10.2528	4.71594	5.80269	7.24383	0.82122	-0.619207	1.44043	0.00195917
FLAG_ZF_chip_peak_2022	0.0689758	0.244379	9.11398	3.74693	5.58451	6.22953	0.706651	-0.733415	1.44007	-0.175403
FLAG_ZF_chip_peak_15120	0.00128625	0.00427057	20.6188	8.11016	7.14315	7.62313	1.52933	0.0893465	1.43998	-0.00298432
FLAG_ZF_chip_peak_18561	0.000988846	0.00545096	7.64812	2.76778	5.35766	5.25988	0.513503	-0.926298	1.4398	-0.00446212
FLAG_ZF_chip_peak_10405	0.00315071	0.00421357	16.0041	3.19709	10.4674	5.67142	0.612539	-0.826948	1.43949	-0.00106286
FLAG_ZF_chip_peak_14005	0.001862	0.00065475	9.26975	3.37528	5.86511	5.79043	0.660373	-0.778666	1.43904	0.00120725
FLAG_ZF_chip_peak_13756	0.00255125	0.0351562	11.2484	4.21869	6.57522	6.68633	0.774612	-0.664419	1.43903	-0.032605
FLAG_ZF_chip_peak_19837	0	0.01023	8.74691	3.93817	5.96716	7.28231	0.551729	-0.886872	1.4386	-0.01023
FLAG_ZF_chip_peak_17357	0.220049	0.180439	6.67019	2.87073	4.78311	5.57909	0.479778	-0.958609	1.43839	0.0396096
FLAG_ZF_chip_peak_17242	0.00369318	0.00235829	10.4523	4.08401	6.4061	6.77646	0.706307	-0.730544	1.43685	0.00133489
FLAG_ZF_chip_peak_4178	0.00282977	0.000872273	9.30407	3.55745	6.37224	6.5959	0.54606	-0.890725	1.43678	0.0019575
FLAG_ZF_chip_peak_10225a	0.00682187	0.00264516	20.3014	4.07748	11.8449	6.43936	0.777317	-0.65924	1.43656	0.00417672
FLAG_ZF_chip_peak_5700	0.838383	0.77025	7.67863	2.86955	9.15483	9.26011	-0.253684	-1.6902	1.43652	0.0681332
FLAG_ZF_chip_peak_5826	0.66566	0.747043	7.93338	3.37764	6.15892	7.09596	0.365258	-1.07098	1.43624	-0.0813838
FLAG_ZF_chip_peak_10981	0.0303447	0.3774	7.2631	2.95569	5.28341	5.81494	0.459117	-0.976268	1.43538	-0.347056
FLAG_ZF_chip_peak_11497	0.00400404	0.00290375	12.578	5.63991	6.80949	8.25189	0.885286	-0.549054	1.43434	0.00110029
FLAG_ZF_chip_peak_10284	0.180563	0.248526	21.2597	4.15996	12.4251	6.56878	0.774867	-0.659056	1.43392	-0.0679628
FLAG_ZF_chip_peak_12126	0.0335215	0.0686223	12.4437	6.15824	6.86954	9.18221	0.85713	-0.576324	1.43345	-0.0351008
FLAG_ZF_chip_peak_14008	0.00251752	0.00233362	26.9798	10.9675	7.19826	7.90294	1.90616	0.472769	1.43339	0.000183898
FLAG_ZF_chip_peak_1938	0.35175	0.801187	7.99095	2.94331	6.05869	6.02285	0.399361	-1.03301	1.43237	-0.449437
FLAG_ZF_chip_peak_52	0.002739	0.0059255	8.60802	3.82577	5.25352	6.29815	0.712397	-0.719176	1.43157	-0.0031865
FLAG_ZF_chip_peak_14006	0.00719562	0	11.4377	4.26746	6.63238	6.67369	0.786193	-0.645105	1.4313	0.00719562
FLAG_ZF_chip_peak_1879	0.00400515	0.0015327	10.4782	4.23402	5.81794	6.33854	0.848804	-0.582124	1.43093	0.00247245
FLAG_ZF_chip_peak_17427	0.831241	0.591883	7.47677	3.24363	7.76299	9.07365	-0.0541969	-1.48408	1.42988	0.239358
FLAG_ZF_chip_peak_3406	0.0237445	0.35938	10.4111	4.26546	5.84229	6.44748	0.833512	-0.596035	1.42955	-0.335635
FLAG_ZF_chip_peak_13005	0.361434	0.485465	12.9628	4.75502	7.70668	7.59678	0.750197	-0.675937	1.42613	-0.12403
FLAG_ZF_chip_peak_19322	0.00417618	0.00633221	10.8035	4.58187	6.20268	7.0652	0.800535	-0.624794	1.42533	-0.00215603
FLAG_ZF_chip_peak_5864	0.06927	0.181091	10.4132	3.8004	6.96969	6.82717	0.57924	-0.845135	1.42438	-0.111821
FLAG_ZF_chip_peak_6442	0.00839029	0.00309926	8.58597	3.93459	5.87566	7.22387	0.547232	-0.876559	1.42379	0.00529103
FLAG_ZF_chip_peak_5594	0.0537843	0.0539128	19.6015	7.64974	7.0815	7.40178	1.46884	0.0475398	1.4213	-0.000128504
FLAG_ZF_chip_peak_13171	0.00184469	0.00175187	9.05075	3.30869	6.34248	6.20145	0.512991	-0.906347	1.41934	9.2813e-05
FLAG_ZF_chip_peak_2277	0.0055555	0.002941	8.75083	3.7763	6.68658	7.711	0.388151	-1.02994	1.41809	0.0026145
FLAG_ZF_chip_peak_17802	0.0023625	0.00374795	5.35462	2.51955	5.04736	6.34283	0.0852559	-1.33196	1.41722	-0.00138545
FLAG_ZF_chip_peak_10924	0.0306825	0.291019	7.43718	3.16846	5.45743	6.20944	0.446534	-0.970682	1.41722	-0.260337
FLAG_ZF_chip_peak_7741	0.00406375	0.00557344	8.28552	3.58353	6.61472	7.63965	0.324912	-1.09213	1.41704	-0.00150969
FLAG_ZF_chip_peak_5724	0.680418	0.623548	6.65684	2.98426	7.25709	8.68687	-0.124554	-1.54146	1.41691	0.0568706
FLAG_ZF_chip_peak_2560	0.229587	0.738509	6.89254	3.10743	5.60077	6.73869	0.29941	-1.11674	1.41615	-0.508922
FLAG_ZF_chip_peak_2400	0.00486882	0.00492015	7.12301	2.94842	5.54286	6.12207	0.361856	-1.05408	1.41593	-5.1323e-05
FLAG_ZF_chip_peak_5596	0.842129	0.78711	5.01582	1.90172	5.88275	5.95042	-0.230006	-1.64569	1.41569	0.0550197
FLAG_ZF_chip_peak_17185	0.0019764	0.0076974	6.86523	2.90506	5.08973	5.74576	0.431718	-0.983928	1.41565	-0.005721
FLAG_ZF_chip_peak_4232a	0.00514491	0.0057417	14.3093	5.95693	6.45809	7.17219	1.14777	-0.267845	1.41562	-0.000596785
FLAG_ZF_chip_peak_5627a	0.312931	0.525281	8.33006	3.60339	6.14842	7.08935	0.438112	-0.976296	1.41441	-0.21235
FLAG_ZF_chip_peak_5028	0.0375456	0.0308278	12.6062	5.30366	5.87046	6.5817	1.10259	-0.311473	1.41407	0.00671787
FLAG_ZF_chip_peak_12593	0.0465279	0.10303	11.65	4.85234	6.57736	7.29905	0.824748	-0.589027	1.41378	-0.0565017
FLAG_ZF_chip_peak_14722a	0.00310276	0.00139487	17.6622	7.44724	7.59785	8.52802	1.217	-0.195506	1.4125	0.0017079
FLAG_ZF_chip_peak_6757	0.0915283	0.499351	18.7586	7.05939	7.25519	7.26553	1.37046	-0.0415243	1.41199	-0.407822
FLAG_ZF_chip_peak_11215	0.0014125	0.00892875	10.8534	4.47832	5.90832	6.48513	0.877325	-0.534178	1.4115	-0.00751625
FLAG_ZF_chip_peak_1863	0.003704	0.0018405	8.38585	3.64236	6.22257	7.1857	0.430446	-0.980255	1.4107	0.0018635
FLAG_ZF_chip_peak_13267	0.00169962	0.00219981	8.077	3.15192	5.69296	5.90603	0.504641	-0.905956	1.4106	-0.000500193
FLAG_ZF_chip_peak_5511	0.663983	0.794514	12.0182	4.66842	8.85746	9.14544	0.440255	-0.970119	1.41037	-0.130531
FLAG_ZF_chip_peak_13762	0.341346	0.505681	14.6181	5.71962	7.29669	7.58324	1.00244	-0.406895	1.40934	-0.164335
FLAG_ZF_chip_peak_15728	0	0	7.49483	3.14653	5.74903	6.40785	0.382576	-1.02608	1.40865	0
FLAG_ZF_chip_peak_8045	0.146677	0.34576	19.0572	7.69719	8.18931	8.77859	1.21852	-0.189658	1.40818	-0.199083
FLAG_ZF_chip_peak_3198	0.00525339	0.0784696	7.27537	2.939	6.18201	6.62308	0.234944	-1.17218	1.40712	-0.0732163
FLAG_ZF_chip_peak_5625	0.862231	0.798629	8.42306	3.99416	7.35752	9.25102	0.195125	-1.21172	1.40685	0.0636022
FLAG_ZF_chip_peak_5562	0.275079	0.539451	8.21613	3.09498	5.63866	5.62387	0.543106	-0.861635	1.40474	-0.264373
FLAG_ZF_chip_peak_5925	0.426274	0.718793	8.85333	3.39062	7.68069	7.78399	0.204984	-1.19896	1.40395	-0.292519
FLAG_ZF_chip_peak_5554	0.678123	0.772192	8.08426	3.13959	6.11487	6.28266	0.402794	-1.0008	1.40359	-0.0940684
FLAG_ZF_chip_peak_17196a	0.0695627	0.240708	10.5099	4.42327	6.05264	6.73363	0.796108	-0.60627	1.40238	-0.171145
FLAG_ZF_chip_peak_8329a	0.00357146	0	15.262	6.75266	6.63921	7.76456	1.20086	-0.201447	1.40231	0.00357146
FLAG_ZF_chip_peak_18902	0.00169232	0.00242762	13.7081	5.42986	7.11477	7.43432	0.946144	-0.453286	1.39943	-0.000735305
FLAG_ZF_chip_peak_3668	0.00205952	0.00246186	12.2779	5.11173	6.16803	6.76804	0.993179	-0.404926	1.3981	-0.000402339
FLAG_ZF_chip_peak_18074	0.44713	0.631888	8.46872	4.12425	5.50338	7.0636	0.621826	-0.776271	1.3981	-0.184758
FLAG_ZF_chip_peak_16645	0.00267333	0.0050675	13.0818	5.20743	6.58767	6.90817	0.989718	-0.407733	1.39745	-0.00239417
FLAG_ZF_chip_peak_1229	0	0	8.74896	4.11228	5.36383	6.63923	0.705848	-0.691078	1.39693	0
FLAG_ZF_chip_peak_9999	0.0163168	0.452659	18.7184	7.84858	5.74371	6.34203	1.7044	0.307486	1.39691	-0.436342
FLAG_ZF_chip_peak_6885	0.0027435	0.0036945	14.2323	5.59842	7.04062	7.29226	1.0154	-0.381345	1.39674	-0.000951
FLAG_ZF_chip_peak_7306	0.00766138	0.00182164	17.6287	7.08954	7.17866	7.59544	1.29614	-0.0994419	1.39558	0.00583974
FLAG_ZF_chip_peak_6781	0.004195	0.0023845	9.6026	3.87322	7.00668	7.43385	0.454695	-0.940574	1.39527	0.0018105
FLAG_ZF_chip_peak_10723	0.834264	0.74224	8.01957	3.0016	8.6462	8.5057	-0.108541	-1.5027	1.39416	0.0920239
FLAG_ZF_chip_peak_5712	0.79943	0.726455	7.15357	3.04593	7.60394	8.50857	-0.0880827	-1.48203	1.39395	0.072975
FLAG_ZF_chip_peak_147	0.159009	0.26754	12.516	5.28757	6.96	7.72456	0.84661	-0.546849	1.39346	-0.108531
FLAG_ZF_chip_peak_3925	0.0127248	0.0912843	11.2802	4.53757	6.38138	6.74262	0.821852	-0.57139	1.39324	-0.0785595
FLAG_ZF_chip_peak_16572	0.00150094	0.00166391	10.2363	4.40769	6.26187	7.08037	0.709024	-0.683803	1.39283	-0.000162968
FLAG_ZF_chip_peak_5446	0.145454	0.70001	7.57863	2.61123	6.89645	6.23936	0.136083	-1.25667	1.39275	-0.554556
FLAG_ZF_chip_peak_11888	0.000679375	0	7.57732	3.50233	5.97052	7.24059	0.343831	-1.04779	1.39162	0.000679375
FLAG_ZF_chip_peak_9349	0.0044445	0.0107955	14.9753	6.25878	7.07363	7.74859	1.08207	-0.308053	1.39012	-0.006351
FLAG_ZF_chip_peak_19651	0.00571891	0.00700414	11.7138	4.98593	6.66876	7.43524	0.812724	-0.576517	1.38924	-0.00128524
FLAG_ZF_chip_peak_1948	0.000683056	0.00360139	8.6682	3.71845	6.15991	6.91086	0.492822	-0.894164	1.38699	-0.00291833
FLAG_ZF_chip_peak_4022a	0.00231667	0.00458206	13.8035	5.81444	6.76945	7.44159	1.02792	-0.355971	1.38389	-0.00226539
FLAG_ZF_chip_peak_18089	0.00527678	0.0179512	13.9969	5.83969	6.81953	7.42307	1.03736	-0.346124	1.38349	-0.0126745
FLAG_ZF_chip_peak_15138	0.00206036	0.00388643	11.9628	5.70383	6.93743	8.62824	0.786081	-0.597135	1.38322	-0.00182607
FLAG_ZF_chip_peak_18580	0.004267	0	11.3574	5.27997	5.72299	6.93224	0.988789	-0.392792	1.38158	0.004267
FLAG_ZF_chip_peak_18905	0	0	7.54094	3.43892	6.03765	7.1719	0.320755	-1.0604	1.38116	0
FLAG_ZF_chip_peak_5378	0.113464	0.18762	10.1518	3.88468	6.98827	6.96488	0.538731	-0.842302	1.38103	-0.074156
FLAG_ZF_chip_peak_17591	0.849684	0.738919	6.64723	2.94491	8.13698	9.38828	-0.291741	-1.67264	1.3809	0.110766
FLAG_ZF_chip_peak_4878a	0.00415643	0.00327059	10.1629	4.96904	5.99158	7.62931	0.762304	-0.618587	1.38089	0.000885834
FLAG_ZF_chip_peak_5777	0.642416	0.704923	7.25842	3.03078	6.92599	7.52397	0.0676359	-1.31181	1.37944	-0.0625073
FLAG_ZF_chip_peak_1829	0.00497938	0.00666455	13.8638	5.29423	6.30303	6.25936	1.13721	-0.241595	1.3788	-0.00168518
FLAG_ZF_chip_peak_16916	0.2922	0.36072	10.5509	5.20441	6.6302	8.50378	0.670243	-0.708369	1.37861	-0.0685206
FLAG_ZF_chip_peak_7409	0.00222917	0.00203417	10.3328	4.41188	6.32595	7.01833	0.707874	-0.669735	1.37761	0.000195
FLAG_ZF_chip_peak_10460	0.00461625	0.00618219	12.0141	2.67521	10.0536	5.81636	0.257017	-1.12046	1.37748	-0.00156594
FLAG_ZF_chip_peak_17811	0.00273571	0	9.41023	4.34199	6.00651	7.19958	0.647703	-0.729556	1.37726	0.00273571
FLAG_ZF_chip_peak_1419	0	0.0007935	13.5447	6.44131	6.88739	8.50028	0.975702	-0.400156	1.37586	-0.0007935
FLAG_ZF_chip_peak_10040	0.00300719	0.00553938	14.8594	3.09383	11.4398	6.17862	0.377312	-0.997892	1.3752	-0.00253219
FLAG_ZF_chip_peak_15917	0.00431363	0.00351667	13.7648	5.3816	6.69442	6.78392	1.03995	-0.334086	1.37404	0.000796964
FLAG_ZF_chip_peak_13062	0.00341437	0.00416187	7.22381	3.14946	5.22277	5.90119	0.467943	-0.905901	1.37384	-0.0007475
FLAG_ZF_chip_peak_6603a	0.00208652	0.0117391	8.0237	3.53295	5.58479	6.37145	0.522765	-0.850746	1.37351	-0.00965261
FLAG_ZF_chip_peak_5495	0	0.00252786	6.81936	2.73153	5.84136	6.05326	0.223331	-1.148	1.37133	-0.00252786
FLAG_ZF_chip_peak_17347	0.000781339	0.00385536	16.1981	7.01024	6.46196	7.23287	1.32578	-0.0451039	1.37089	-0.00307402
FLAG_ZF_chip_peak_12749	0.00173241	0.00447472	10.1892	4.21531	5.67947	6.0743	0.843209	-0.52708	1.37029	-0.00274232
FLAG_ZF_chip_peak_18786	0.002174	0.000566944	31.5715	14.7669	6.80262	8.22032	2.21446	0.8451	1.36936	0.00160706
FLAG_ZF_chip_peak_1642	0.00189375	0.00148792	7.51648	3.43828	5.52192	6.52481	0.444888	-0.924248	1.36914	0.000405833
FLAG_ZF_chip_peak_16084	0.01129	0	9.99163	4.23392	6.94336	7.59796	0.525085	-0.843619	1.3687	0.01129
FLAG_ZF_chip_peak_9784	0.010285	0.0033575	8.58536	3.63973	5.47945	5.99881	0.647847	-0.720844	1.36869	0.0069275
FLAG_ZF_chip_peak_19712	0.00351691	0.00383928	19.745	8.48171	6.72547	7.45918	1.55378	0.185337	1.36844	-0.000322368
FLAG_ZF_chip_peak_2699a	0.0645761	0.13072	4.69156	1.73984	6.22536	5.96051	-0.408089	-1.77648	1.36839	-0.0661444
FLAG_ZF_chip_peak_743	0.000822368	0.00274132	15.6769	6.27837	6.79203	7.02242	1.20673	-0.161576	1.3683	-0.00191895
FLAG_ZF_chip_peak_18310a	0.00149028	0.00160583	10.725	3.98431	5.94871	5.6913	0.850325	-0.514428	1.36475	-0.000115555
FLAG_ZF_chip_peak_11809	0.00240614	0.00172955	8.55293	4.18724	5.78166	7.27983	0.564934	-0.797905	1.36284	0.000676591
FLAG_ZF_chip_peak_9674a	0.0117488	0.539958	13.1887	5.24634	6.97571	7.13532	0.918893	-0.443667	1.36256	-0.528209
FLAG_ZF_chip_peak_758	0.0027925	0.000398684	13.2427	5.59539	6.55933	7.12495	1.01357	-0.348643	1.36222	0.00239382
FLAG_ZF_chip_peak_7207	0.000504032	0.0110307	16.5872	6.40871	6.92575	6.87473	1.26003	-0.101269	1.3613	-0.0105267
FLAG_ZF_chip_peak_2897	0.07319	0.0676298	10.3697	4.46554	6.65521	7.36137	0.639815	-0.721138	1.36095	0.00556023
FLAG_ZF_chip_peak_5066	0.00809181	0.245065	12.4171	5.66503	6.62192	7.75817	0.907001	-0.453634	1.36064	-0.236973
FLAG_ZF_chip_peak_9979	0.00687312	0.000707813	6.71501	3.17611	5.68885	6.90581	0.239252	-1.12055	1.3598	0.00616531
FLAG_ZF_chip_peak_18202	0.288133	0.826776	9.23894	3.67542	5.62961	5.74758	0.714693	-0.645045	1.35974	-0.538643
FLAG_ZF_chip_peak_13288	0.287378	0.623326	13.2286	5.65798	7.10782	7.79917	0.89618	-0.463032	1.35921	-0.335948
FLAG_ZF_chip_peak_7694a	0.00308241	0.00659888	8.77976	3.80427	6.03837	6.70872	0.540023	-0.818417	1.35844	-0.00351647
FLAG_ZF_chip_peak_12460	0.0061202	0.00161362	19.4066	8.9409	7.23669	8.54848	1.42315	0.0647518	1.35839	0.00450657
FLAG_ZF_chip_peak_10099a	0.00377839	0.000811607	24.2523	5.4946	11.1268	6.45984	1.12409	-0.233483	1.35757	0.00296679
FLAG_ZF_chip_peak_10285	0.00242162	0.00237426	24.7612	4.53559	14.1539	6.64321	0.806886	-0.55059	1.35748	4.7353e-05
FLAG_ZF_chip_peak_4292	0.00525125	0.000926	11.5113	4.80614	6.63663	7.09989	0.794522	-0.562917	1.35744	0.00432525
FLAG_ZF_chip_peak_18406	0.00201382	0.00230073	14.3492	5.7174	6.84854	6.991	1.0671	-0.29014	1.35724	-0.000286911
FLAG_ZF_chip_peak_12603a	0.00167414	0.00455487	7.74951	3.39293	5.36761	6.01776	0.529826	-0.826695	1.35652	-0.00288072
FLAG_ZF_chip_peak_12786	0.007125	0.00613088	8.00191	3.61472	6.46489	7.47074	0.307719	-1.04737	1.35509	0.000994118
FLAG_ZF_chip_peak_9441	0.150444	0.700415	10.4271	4.23216	7.59394	7.88352	0.457424	-0.897446	1.35487	-0.549971
FLAG_ZF_chip_peak_1985	0.00355375	0.00208325	10.29	4.20493	6.5801	6.87614	0.645063	-0.709519	1.35458	0.0014705
FLAG_ZF_chip_peak_4956	0.00241583	0.00361417	14.8529	6.62216	6.21726	7.08716	1.2564	-0.0979044	1.3543	-0.00119833
FLAG_ZF_chip_peak_2426a	0.305252	0.457446	11.2866	4.69425	5.97414	6.34979	0.917804	-0.435816	1.35362	-0.152194
FLAG_ZF_chip_peak_4264	0.00349344	0.00555146	12.5229	5.72937	6.77569	7.91983	0.886128	-0.467092	1.35322	-0.00205802
FLAG_ZF_chip_peak_5684	0.786441	0.702619	5.86322	2.51332	7.0092	7.67516	-0.257555	-1.6106	1.35305	0.0838218
FLAG_ZF_chip_peak_1631	0.00787583	0.0244931	20.0668	8.92411	7.97554	9.0596	1.33116	-0.0217387	1.3529	-0.0166172
FLAG_ZF_chip_peak_10982	0.0153358	0.046437	8.90392	3.21176	6.25375	5.76181	0.509719	-0.843159	1.35288	-0.0311012
FLAG_ZF_chip_peak_4905	0.0592293	0.00108214	18.1896	8.61526	7.83727	9.47963	1.21469	-0.137937	1.35263	0.0581471
FLAG_ZF_chip_peak_13505	0.0239754	0.26767	11.2146	5.06774	6.13205	7.07559	0.87093	-0.481508	1.35244	-0.243694
FLAG_ZF_chip_peak_15871a	0.369149	0.603454	13.8354	5.17017	6.79068	6.47578	1.02674	-0.324842	1.35158	-0.234305
FLAG_ZF_chip_peak_8031	0.00625	0.0061375	11.9374	5.13072	6.28643	6.89459	0.925172	-0.426304	1.35148	0.0001125
FLAG_ZF_chip_peak_19621	0.001768	0.0030305	11.5936	5.41366	6.55522	7.81019	0.822608	-0.528753	1.35136	-0.0012625
FLAG_ZF_chip_peak_18216	0.000844688	0.00111594	8.80438	4.02475	5.0854	5.92647	0.791861	-0.558275	1.35014	-0.00027125
FLAG_ZF_chip_peak_5392	0.0254515	0.212385	11.236	4.38269	6.52373	6.48582	0.784357	-0.565472	1.34983	-0.186934
FLAG_ZF_chip_peak_6507	0.0491772	0.0918445	15.3603	6.1167	7.61444	7.72735	1.01239	-0.33722	1.34961	-0.0426674
FLAG_ZF_chip_peak_16805	0.0594274	0.199874	9.79025	3.92313	6.19221	6.32016	0.66089	-0.687955	1.34885	-0.140447
FLAG_ZF_chip_peak_8719	0.0478408	0.0999797	16.4685	7.42309	6.91555	7.93886	1.25179	-0.0969127	1.34871	-0.0521389
FLAG_ZF_chip_peak_6807	0.0005	0.00260425	15.7663	6.87441	7.2996	8.1055	1.11096	-0.237665	1.34862	-0.00210425
FLAG_ZF_chip_peak_12732	0.00954964	0.00353054	7.78715	3.37825	5.44949	6.02054	0.514973	-0.833616	1.34859	0.00601911
FLAG_ZF_chip_peak_10275	0.00143225	0.00590375	21.8743	5.00227	13.9499	8.10136	0.648982	-0.695583	1.34456	-0.0044715
FLAG_ZF_chip_peak_7755	0.00215597	0.00272333	8.51306	3.541	5.99261	6.32861	0.506494	-0.83773	1.34422	-0.000567361
FLAG_ZF_chip_peak_8664	0.00163639	0.00182444	21.2819	8.15106	7.07761	6.87283	1.5883	0.246082	1.34221	-0.000188055
FLAG_ZF_chip_peak_13991	0.00177673	0.00184289	23.493	11.8627	5.94292	7.60282	1.98299	0.641827	1.34116	-6.6154e-05
FLAG_ZF_chip_peak_10802	0.00187533	0.001282	10.8121	4.76789	7.30841	8.1614	0.565024	-0.775464	1.34049	0.000593333
FLAG_ZF_chip_peak_3003a	0.0095054	0.0344752	10.2525	4.15133	5.81883	5.96545	0.817174	-0.523057	1.34023	-0.0249698
FLAG_ZF_chip_peak_14220	0.00290316	0.00365605	10.9201	4.78686	6.54394	7.26234	0.738753	-0.601353	1.34011	-0.000752895
FLAG_ZF_chip_peak_10126	0.00158309	0.00178412	23.9519	4.2924	14.3011	6.48231	0.744012	-0.594724	1.33874	-0.00020103
FLAG_ZF_chip_peak_17100	0.0609696	0.41097	9.04114	3.98229	7.48005	8.33218	0.273458	-1.0651	1.33855	-0.35
FLAG_ZF_chip_peak_3365a	0.00236083	0.00658411	15.5816	6.03201	7.16513	7.01306	1.12078	-0.217404	1.33819	-0.00422327
FLAG_ZF_chip_peak_3259a	0.00242262	0.0108976	7.21743	3.1027	5.42963	5.90077	0.410629	-0.927379	1.33801	-0.008475
FLAG_ZF_chip_peak_7181	0.00205868	0.00432842	9.88002	4.24716	6.28722	6.83137	0.652092	-0.685675	1.33777	-0.00226974
FLAG_ZF_chip_peak_11406	0.00816833	0.0752022	8.75587	4.07917	5.38408	6.33923	0.70155	-0.636033	1.33758	-0.0670339
FLAG_ZF_chip_peak_17068	0.559236	0.599536	9.26368	4.14984	7.15931	8.10131	0.371764	-0.965097	1.33686	-0.0403
FLAG_ZF_chip_peak_16051a	0.00952234	0.00134875	7.39485	3.40122	5.30482	6.16042	0.479215	-0.856974	1.33619	0.00817359
FLAG_ZF_chip_peak_18148	0.00198964	0.00575143	7.53414	3.23206	5.66911	6.13958	0.41032	-0.925689	1.33601	-0.00376179
FLAG_ZF_chip_peak_1584	0.0177762	0.0439102	11.6842	5.0717	6.47688	7.09577	0.85119	-0.48449	1.33568	-0.026134
FLAG_ZF_chip_peak_6259	0.00149583	0.00564167	6.39257	2.9101	4.54088	5.21702	0.493423	-0.84216	1.33558	-0.00414583
FLAG_ZF_chip_peak_237	0.00447818	0.00186333	17.189	6.86943	6.92648	6.98411	1.31129	-0.0238867	1.33518	0.00261485
FLAG_ZF_chip_peak_5693	0.0087938	0.0098887	10.5087	4.45014	7.69159	8.21636	0.450237	-0.884649	1.33489	-0.00109491
FLAG_ZF_chip_peak_9971	0	0.0020835	11.0392	4.56873	6.50693	6.79257	0.762585	-0.572165	1.33475	-0.0020835
FLAG_ZF_chip_peak_14609a	0.0114167	0.00256671	14.8431	7.0967	6.72518	8.10979	1.14215	-0.192515	1.33466	0.00884997
FLAG_ZF_chip_peak_688	0.211839	0.406146	16.7015	7.13381	7.19629	7.74949	1.21465	-0.119429	1.33408	-0.194307
FLAG_ZF_chip_peak_627	0.12655	0.160171	13.3373	6.23695	6.9927	8.23934	0.93154	-0.401689	1.33323	-0.0336208
FLAG_ZF_chip_peak_9199	0.00357307	0.00211341	11.1329	4.65962	6.14455	6.47823	0.857446	-0.475389	1.33283	0.00145966
FLAG_ZF_chip_peak_7449	0.000550667	0.00463567	8.60703	4.2041	5.82046	7.15782	0.564382	-0.767721	1.3321	-0.004085
FLAG_ZF_chip_peak_871	0.00930062	0.00672625	8.8826	4.13995	6.77995	7.95311	0.389707	-0.941907	1.33161	0.00257438
FLAG_ZF_chip_peak_17177	0.0229558	0.0917531	8.61342	3.65089	6.47436	6.90478	0.411848	-0.919347	1.3312	-0.0687972
FLAG_ZF_chip_peak_18393a	0.0355583	0.0526598	10.9229	4.51836	6.85566	7.13222	0.671989	-0.658552	1.33054	-0.0171016
FLAG_ZF_chip_peak_11185	0.280581	0.351536	12.0857	5.13761	6.85066	7.31949	0.818984	-0.510647	1.32963	-0.070955
FLAG_ZF_chip_peak_3612	0.00114125	0.00173646	8.18579	3.66637	6.21145	6.98804	0.398192	-0.930534	1.32873	-0.000595208
FLAG_ZF_chip_peak_7343	0.12286	0.412501	17.3919	7.92739	7.81591	8.93712	1.15393	-0.172965	1.32689	-0.289641
FLAG_ZF_chip_peak_8458a	0.00297017	0.00180845	11.9762	5.22641	6.43923	7.04722	0.895213	-0.431233	1.32645	0.00116172
FLAG_ZF_chip_peak_13814	0.008105	0.00248871	11.1172	5.04846	6.4436	7.33583	0.786856	-0.539117	1.32597	0.00561629
FLAG_ZF_chip_peak_19814	0.008375	0.0094025	12.5509	5.55346	6.75366	7.48995	0.894046	-0.43157	1.32562	-0.0010275
FLAG_ZF_chip_peak_13449	0.00462958	0	11.8165	4.94032	7.00973	7.33664	0.75337	-0.570516	1.32389	0.00462958
FLAG_ZF_chip_peak_18731	0.00280906	0.0037375	9.2553	3.76246	6.65672	6.76984	0.475469	-0.847446	1.32292	-0.000928437
FLAG_ZF_chip_peak_7884	0.00840875	0.00523375	9.67824	4.85471	5.92104	7.42426	0.708893	-0.612863	1.32176	0.003175
FLAG_ZF_chip_peak_4185	0.00629667	0.00226143	9.60956	4.01047	5.6146	5.85654	0.775288	-0.546277	1.32157	0.00403524
FLAG_ZF_chip_peak_4196	0.00273685	0.0189411	8.5942	3.95074	5.98395	6.87137	0.522266	-0.798475	1.32074	-0.0162043
FLAG_ZF_chip_peak_9640	0.00248464	0.000895	10.7056	4.99998	6.25724	7.2991	0.774762	-0.545796	1.32056	0.00158964
FLAG_ZF_chip_peak_7116	0.303198	0.416539	14.3884	6.70586	7.01541	8.16212	1.03631	-0.283521	1.31983	-0.113341
FLAG_ZF_chip_peak_13289a	0.000479125	0.00212387	10.3365	4.74953	5.38412	6.17408	0.940963	-0.378439	1.3194	-0.00164475
FLAG_ZF_chip_peak_2519a	0.00178125	0.0070176	10.361	4.67613	6.39233	7.19821	0.69675	-0.622323	1.31907	-0.00523635
FLAG_ZF_chip_peak_5950	0.00977066	0.00262921	7.97046	3.49146	6.35931	6.94833	0.325794	-0.992837	1.31863	0.00714145
FLAG_ZF_chip_peak_17568	0.304079	0.37519	8.41821	3.9865	6.16184	7.27484	0.450152	-0.867794	1.31795	-0.0711103
FLAG_ZF_chip_peak_624	0.00374964	0	10.666	4.60799	6.63891	7.14073	0.683996	-0.631932	1.31593	0.00374964
FLAG_ZF_chip_peak_9140	0.00418875	0.00244125	14.738	6.10545	7.16222	7.38057	1.04107	-0.273634	1.3147	0.0017475
FLAG_ZF_chip_peak_11370	0.00221404	0.00245596	9.83132	4.08132	6.24456	6.44804	0.654786	-0.659824	1.31461	-0.000241924
FLAG_ZF_chip_peak_7826	0.296853	0.363837	14.6366	6.65636	6.64604	7.50677	1.13901	-0.173458	1.31247	-0.0669841
FLAG_ZF_chip_peak_6639	0.431025	0.491494	9.49311	4.62787	6.06806	7.34155	0.645647	-0.665734	1.31138	-0.0604691
FLAG_ZF_chip_peak_17385	0.482167	0.71451	4.42782	2.19411	5.61264	6.89974	-0.342085	-1.65291	1.31082	-0.232343
FLAG_ZF_chip_peak_19132	0.00127712	0.000646154	12.6536	5.32177	7.86448	8.20406	0.68613	-0.624433	1.31056	0.000630961
FLAG_ZF_chip_peak_13144	0.005905	0.0793279	5.83239	2.5392	5.3733	5.80216	0.118278	-1.19222	1.3105	-0.0734229
FLAG_ZF_chip_peak_12952	0.000303	0.002344	10.1652	4.91502	5.26566	6.31429	0.948956	-0.361424	1.31038	-0.002041
FLAG_ZF_chip_peak_9348	0.00151576	0.00130696	20.4217	9.77082	7.28471	8.64252	1.48716	0.177028	1.31013	0.000208804
FLAG_ZF_chip_peak_1004	0.0009665	0.0587455	12.1794	5.62868	6.73432	7.71532	0.854844	-0.454929	1.30977	-0.057779
FLAG_ZF_chip_peak_6235	0.529827	0.723382	15.1649	6.7222	6.8518	7.5293	1.14618	-0.163583	1.30977	-0.193555
FLAG_ZF_chip_peak_5544	0.21001	0.590514	4.67034	1.96238	4.51688	4.70128	0.0482028	-1.26045	1.30866	-0.380504
FLAG_ZF_chip_peak_4254a	0.00257025	0.0056995	6.82655	3.37553	4.62534	5.66043	0.561598	-0.745799	1.3074	-0.00312925
FLAG_ZF_chip_peak_16832	0.234487	0.360595	11.7249	4.69051	6.83575	6.7677	0.778407	-0.528919	1.30733	-0.126108
FLAG_ZF_chip_peak_17590	0.879741	0.750891	5.72872	2.4739	7.25906	7.75784	-0.341569	-1.64887	1.3073	0.12885
FLAG_ZF_chip_peak_2523a	0.00373222	0.00418	6.78274	3.32337	5.66881	6.87368	0.258823	-1.04844	1.30726	-0.000447778
FLAG_ZF_chip_peak_15290a	0.0801526	0.357601	16.3563	7.06428	7.58394	8.09848	1.10883	-0.197107	1.30594	-0.277449
FLAG_ZF_chip_peak_9429	0.00332548	0.000618571	11.1083	4.74456	6.77755	7.15368	0.712803	-0.592411	1.30521	0.0027069
FLAG_ZF_chip_peak_14390	0.00222656	0.00232742	12.1525	5.8592	6.79788	8.09773	0.838096	-0.466814	1.30491	-0.000100854
FLAG_ZF_chip_peak_1981	0.000301833	0.00352717	7.54895	3.60892	5.9204	6.98631	0.350582	-0.952963	1.30355	-0.00322533
FLAG_ZF_chip_peak_16167	0.00179015	0.00637848	19.1339	8.78858	7.1811	8.13831	1.41385	0.110902	1.30295	-0.00458833
FLAG_ZF_chip_peak_6786	0	0.005095	14.4992	6.57121	6.57968	7.34938	1.13988	-0.161462	1.30134	-0.005095
FLAG_ZF_chip_peak_12565	0.324862	0.544323	11.6635	5.04288	7.33953	7.81871	0.668243	-0.632683	1.30093	-0.219461
FLAG_ZF_chip_peak_15872	0.150928	0.242551	12.9841	5.71048	6.27352	6.79452	1.04939	-0.25076	1.30015	-0.0916229
FLAG_ZF_chip_peak_11112	0	0.0057232	7.23323	3.5031	5.55021	6.61343	0.382096	-0.916769	1.29886	-0.0057232
FLAG_ZF_chip_peak_12657	0.813154	0.772637	7.44247	2.90668	7.77955	7.47497	-0.0639052	-1.36269	1.29879	0.0405172
FLAG_ZF_chip_peak_13242a	0.00625694	0.0826989	8.79833	3.94321	5.89746	6.49532	0.577136	-0.72003	1.29717	-0.0764419
FLAG_ZF_chip_peak_7747	0.00196786	0.00133693	13.8242	6.65562	7.27345	8.60372	0.926478	-0.370389	1.29687	0.000630925
FLAG_ZF_chip_peak_6424	0.000892813	0.002435	8.56192	3.98327	6.79106	7.75787	0.334298	-0.961709	1.29601	-0.00154219
FLAG_ZF_chip_peak_5253	0.00282675	0.00375338	10.3128	5.02602	5.98786	7.16461	0.784317	-0.511474	1.29579	-0.000926625
FLAG_ZF_chip_peak_1880	0.00325609	0.0111013	9.54381	4.08366	7.0143	7.36818	0.444265	-0.851447	1.29571	-0.00784516
FLAG_ZF_chip_peak_9974	0.109382	0.00674083	5.63626	2.60334	5.17599	5.86811	0.122904	-1.17253	1.29544	0.102641
FLAG_ZF_chip_peak_2037	0.00415382	0.00269029	6.43584	3.11455	5.22281	6.20316	0.301302	-0.99398	1.29528	0.00146353
FLAG_ZF_chip_peak_11271	0.0216603	0.0132951	13.8919	6.37384	6.91514	7.78535	1.00642	-0.288599	1.29501	0.00836513
FLAG_ZF_chip_peak_19011	0.00474475	0.00412175	7.91792	3.76237	5.92014	6.90098	0.41949	-0.875158	1.29465	0.000623
FLAG_ZF_chip_peak_5514	0.212596	0.712862	7.50574	3.15023	5.91199	6.08684	0.34435	-0.950239	1.29459	-0.500266
FLAG_ZF_chip_peak_19029	0.000798696	0.00161435	18.3519	7.50368	7.29299	7.31416	1.33135	0.0369055	1.29444	-0.000815652
FLAG_ZF_chip_peak_5651	0.794069	0.735844	5.08216	2.42727	7.10753	8.32569	-0.483905	-1.77824	1.29433	0.0582248
FLAG_ZF_chip_peak_10646	0.832363	0.694658	5.81282	2.65243	6.86203	7.67537	-0.239395	-1.53292	1.29353	0.137704
FLAG_ZF_chip_peak_17813	0.004	0.0063716	9.88455	4.21504	7.46312	7.79554	0.405396	-0.887101	1.2925	-0.0023716
FLAG_ZF_chip_peak_9969	0.165156	0.231053	14.1046	5.71593	6.92414	6.8728	1.02646	-0.265911	1.29237	-0.0658968
FLAG_ZF_chip_peak_1699	0.00410869	0.00723155	12.781	5.40345	6.71303	6.94843	0.928959	-0.362807	1.29177	-0.00312286
FLAG_ZF_chip_peak_5905	0.152008	0.254314	10.3607	4.34876	6.27713	6.4466	0.722945	-0.567935	1.29088	-0.102306
FLAG_ZF_chip_peak_17801a	0.0679467	0.0761767	6.02972	2.61617	5.07607	5.38508	0.248381	-1.04151	1.28989	-0.00823
FLAG_ZF_chip_peak_12347	0.0172972	0.0161214	14.7169	6.76131	8.15306	9.15526	0.852059	-0.437297	1.28936	0.00117582
FLAG_ZF_chip_peak_5746	0.79508	0.713947	5.94937	2.61454	6.92796	7.44134	-0.219693	-1.509	1.28931	0.0811333
FLAG_ZF_chip_peak_12782	0.823172	0.63638	4.02389	1.91995	5.72229	6.66893	-0.508001	-1.79639	1.28839	0.186793
FLAG_ZF_chip_peak_14535	0.695113	0.84587	16.5047	7.38912	7.82265	8.54508	1.07715	-0.20969	1.28684	-0.150757
FLAG_ZF_chip_peak_18343	0.00129192	0.00397492	15.0699	7.03178	6.11259	6.95804	1.30182	0.0152086	1.28661	-0.002683
FLAG_ZF_chip_peak_4052	0.00467609	0.000434063	10.3355	4.77882	6.45772	7.27953	0.678517	-0.607192	1.28571	0.00424203
FLAG_ZF_chip_peak_4518	0.00495316	0.00144401	8.9744	4.02858	6.13129	6.7098	0.549625	-0.736	1.28562	0.00350914
FLAG_ZF_chip_peak_19897	0.00494479	0.00349646	13.6498	6.11647	7.37566	8.05634	0.888033	-0.397424	1.28546	0.00144833
FLAG_ZF_chip_peak_17297	0.118522	0.175058	11.7542	5.57634	6.24305	7.21374	0.912854	-0.371428	1.28428	-0.0565355
FLAG_ZF_chip_peak_12839	0.00442406	0.0107103	7.79212	3.81905	4.87121	5.8139	0.677735	-0.606292	1.28403	-0.00628625
FLAG_ZF_chip_peak_16008	0.596067	0.644439	11.7827	5.91956	7.46883	9.13157	0.657711	-0.625373	1.28308	-0.0483725
FLAG_ZF_chip_peak_2799	0	0	10.2308	4.37688	6.07217	6.32025	0.752627	-0.530078	1.28271	0
FLAG_ZF_chip_peak_109	0.001846	0.006427	10.5541	5.79879	6.56155	8.77082	0.685694	-0.596961	1.28266	-0.004581
FLAG_ZF_chip_peak_14483	0.0332105	0.0330786	12.7098	6.18038	7.79237	9.21535	0.705811	-0.576345	1.28216	0.000131875
FLAG_ZF_chip_peak_16110	0.003425	0.00224969	16.635	8.49953	7.31848	9.09232	1.1846	-0.0972657	1.28187	0.00117531
FLAG_ZF_chip_peak_4601	0.449772	0.577458	15.2029	6.54134	7.63064	7.97764	0.994467	-0.286376	1.28084	-0.127686
FLAG_ZF_chip_peak_10999	0.00270704	0.000856136	9.93989	4.00439	6.95967	6.81086	0.514212	-0.766255	1.28047	0.00185091
FLAG_ZF_chip_peak_14729a	0.00496687	0.00187302	9.59791	5.00992	6.03027	7.64499	0.670498	-0.609727	1.28023	0.00309385
FLAG_ZF_chip_peak_12906	0	0.00183875	5.46324	2.41713	4.84298	5.2034	0.173862	-1.10616	1.28002	-0.00183875
FLAG_ZF_chip_peak_18606	0.0012625	0	13.3044	7.38325	5.87542	7.91442	1.17914	-0.100228	1.27937	0.0012625
FLAG_ZF_chip_peak_5819	0.767277	0.698769	7.19843	3.10108	7.16682	7.49173	0.00635017	-1.27253	1.27888	0.0685072
FLAG_ZF_chip_peak_8734	0.007015	0.0162609	11.3084	5.42529	6.79696	7.90971	0.734434	-0.543924	1.27836	-0.00924589
FLAG_ZF_chip_peak_16228	0.0010256	0.0074848	9.80204	4.39055	6.37991	6.9304	0.619546	-0.658535	1.27808	-0.0064592
FLAG_ZF_chip_peak_10866	0.00581583	0.00311444	5.02928	2.6598	5.15672	6.61323	-0.0361038	-1.31404	1.27794	0.00270139
FLAG_ZF_chip_peak_14957	0.00306875	0.0123333	11.3946	5.38472	7.60964	8.71947	0.582445	-0.695369	1.27781	-0.00926458
FLAG_ZF_chip_peak_15388	0.00743478	0.00456283	13.5974	7.08011	6.9518	8.7703	0.967874	-0.308855	1.27673	0.00287196
FLAG_ZF_chip_peak_59	0.060482	0.270216	14.5306	6.37533	7.19742	7.64963	1.01354	-0.262889	1.27643	-0.209734
FLAG_ZF_chip_peak_6386a	0.00225909	0.000863182	7.82461	3.67738	5.6604	6.44003	0.467115	-0.808391	1.27551	0.00139591
FLAG_ZF_chip_peak_13647	0.0128764	0.11572	20.0206	8.71327	7.53506	7.93852	1.40979	0.134343	1.27545	-0.102843
FLAG_ZF_chip_peak_9450	0.264981	0.747661	14.8422	7.21268	8.43097	9.91754	0.815936	-0.459447	1.27538	-0.482679
FLAG_ZF_chip_peak_5663	0.0155839	0.00340983	12.6077	5.9614	6.2175	7.11571	1.0199	-0.255357	1.27526	0.0121741
FLAG_ZF_chip_peak_1135	0.0785625	0.109983	10.7185	5.30488	6.21644	7.44629	0.78594	-0.489202	1.27514	-0.0314206
FLAG_ZF_chip_peak_13389a	0.000433889	0.00224556	7.60808	3.432	5.29776	5.78356	0.52215	-0.752906	1.27506	-0.00181167
FLAG_ZF_chip_peak_18914	0.00049025	0.0028975	9.77221	4.04557	6.25294	6.25961	0.644149	-0.62973	1.27388	-0.00240725
FLAG_ZF_chip_peak_13458	0.00887146	0.00248458	6.83361	3.36918	5.7726	6.88103	0.243429	-1.03023	1.27365	0.00638688
FLAG_ZF_chip_peak_5325	0.00279722	0.00259306	8.45894	3.78489	5.27092	5.699	0.682424	-0.59046	1.27288	0.000204166
FLAG_ZF_chip_peak_8157	0.00247568	0.00147682	7.52709	3.90633	6.34407	7.95307	0.246684	-1.0257	1.27238	0.000998864
FLAG_ZF_chip_peak_8901	0.243845	0.279985	12.0056	5.72941	6.91424	7.97	0.796065	-0.476193	1.27226	-0.0361406
FLAG_ZF_chip_peak_12380	0.00221327	0.00167974	20.134	10.3073	6.63393	8.20296	1.6017	0.32945	1.27225	0.000533525
FLAG_ZF_chip_peak_8389a	0.00170173	0.000315192	9.49377	4.9746	5.8446	7.39565	0.699877	-0.572096	1.27197	0.00138654
FLAG_ZF_chip_peak_16653a	0.0567532	0.271001	8.00464	3.74877	5.67001	6.40814	0.497485	-0.773488	1.27097	-0.214248
FLAG_ZF_chip_peak_18080	0.820223	0.767761	14.7142	6.87425	7.48609	8.43394	0.974929	-0.295004	1.26993	0.0524619
FLAG_ZF_chip_peak_13477	0.206127	0.356575	14.3245	6.683	6.91929	7.7829	1.04979	-0.219812	1.2696	-0.150448
FLAG_ZF_chip_peak_13495	0.00583571	0.0143796	11.6393	5.26015	6.22325	6.77979	0.903271	-0.366137	1.26941	-0.00854393
FLAG_ZF_chip_peak_9388	0.00559034	0.00239375	7.63994	3.67713	5.81389	6.74475	0.394058	-0.875186	1.26924	0.00319659
FLAG_ZF_chip_peak_17717	0.0082938	0.0058634	6.87117	3.2845	6.16525	7.10101	0.156396	-1.11235	1.26875	0.0024304
FLAG_ZF_chip_peak_10855	0.000925833	0.00468528	9.92013	4.44929	5.89552	6.36927	0.75074	-0.517554	1.26829	-0.00375945
FLAG_ZF_chip_peak_6008a	0.00245677	0.00338153	8.62012	3.65724	5.84119	5.96713	0.561446	-0.706282	1.26773	-0.000924758
FLAG_ZF_chip_peak_4312a	0.0020487	0.00515537	11.7207	5.58599	6.05151	6.939	0.953688	-0.312914	1.2666	-0.00310667
FLAG_ZF_chip_peak_4060	0.00172065	0.00121069	18.9738	8.19862	7.37154	7.6633	1.36397	0.0974161	1.26655	0.000509967
FLAG_ZF_chip_peak_17962	0.00149607	0.000324643	11.0792	5.24973	7.37464	8.40326	0.587203	-0.678707	1.26591	0.00117143
FLAG_ZF_chip_peak_18419	0	0.00213667	11.7404	4.63238	7.4711	7.08751	0.652083	-0.613524	1.26561	-0.00213667
FLAG_ZF_chip_peak_13703	0.091741	0.299413	6.71498	3.45496	5.24605	6.48547	0.356152	-0.908543	1.26469	-0.207672
FLAG_ZF_chip_peak_7599	0.00569813	0	8.63476	4.20426	6.69286	7.82708	0.367534	-0.896623	1.26416	0.00569813
FLAG_ZF_chip_peak_4095a	0.275801	0.333649	9.59887	4.08935	6.25584	6.40055	0.617661	-0.646324	1.26399	-0.0578475
FLAG_ZF_chip_peak_18735	0.0155348	0.162967	10.728	5.00934	6.41278	7.18399	0.742361	-0.520166	1.26253	-0.147433
FLAG_ZF_chip_peak_7280a	0.00143155	0.00449486	12.9108	6.51009	5.82966	7.05165	1.1471	-0.115285	1.26238	-0.00306331
FLAG_ZF_chip_peak_10691	0.807014	0.691649	6.74646	3.26331	7.82002	9.07169	-0.213041	-1.47504	1.262	0.115365
FLAG_ZF_chip_peak_1840	0.350497	0.450056	14.8357	6.33266	7.35527	7.52707	1.01223	-0.249277	1.2615	-0.0995591
FLAG_ZF_chip_peak_19797	0.00663325	0.000625	9.10189	4.53914	6.35333	7.59608	0.518653	-0.742835	1.26149	0.00600825
FLAG_ZF_chip_peak_16288	0.00315839	0.00353143	9.17206	4.46995	6.15143	7.18605	0.576323	-0.684941	1.26126	-0.000373036
FLAG_ZF_chip_peak_18050	0.001546	0.005007	7.92105	3.76526	5.87238	6.68403	0.431746	-0.827967	1.25971	-0.003461
FLAG_ZF_chip_peak_17387	0.238371	0.285677	11.3425	5.17046	6.73422	7.34936	0.752154	-0.507326	1.25948	-0.0473052
FLAG_ZF_chip_peak_7772	0.00222688	0.00401271	12.7201	6.13723	6.80585	7.84719	0.90226	-0.354589	1.25685	-0.00178583
FLAG_ZF_chip_peak_13213	0.507861	0.592561	12.1398	5.64943	7.44395	8.27702	0.705602	-0.551005	1.25661	-0.0847007
FLAG_ZF_chip_peak_18156	0.0460592	0.292389	6.30056	3.0021	5.82081	6.62057	0.11426	-1.14098	1.25524	-0.24633
FLAG_ZF_chip_peak_8737a	0.0131081	0.00208507	13.9347	6.42963	7.63863	8.41305	0.8673	-0.387893	1.25519	0.0110231
FLAG_ZF_chip_peak_2887	0.0023325	0.0437711	6.16327	2.76354	6.13316	6.56118	0.00706573	-1.24744	1.2545	-0.0414386
FLAG_ZF_chip_peak_3869	0.0875091	0.147595	9.77321	4.61124	6.50186	7.31654	0.58798	-0.666008	1.25399	-0.0600855
FLAG_ZF_chip_peak_2166	0	0	8.34261	3.32456	6.33594	6.02063	0.396939	-0.856752	1.25369	0
FLAG_ZF_chip_peak_5498	0.181544	0.755017	12.5113	4.25729	8.2832	6.7122	0.59497	-0.65685	1.25182	-0.573473
FLAG_ZF_chip_peak_1069	0.24832	0.357092	16.8008	7.95687	7.33484	8.27097	1.19569	-0.0558552	1.25155	-0.108773
FLAG_ZF_chip_peak_774	0.000585357	0.00400679	12.0551	5.43449	7.52974	8.0806	0.678976	-0.572316	1.25129	-0.00342143
FLAG_ZF_chip_peak_11588	0.00289563	0.000926458	7.7792	3.56751	5.64976	6.16519	0.461432	-0.789229	1.25066	0.00196917
FLAG_ZF_chip_peak_16742	0.00341312	0.00201625	10.1841	4.90971	6.6743	7.65431	0.609626	-0.640634	1.25026	0.00139688
FLAG_ZF_chip_peak_1612	0.00293816	0.00413657	12.7546	5.77559	6.45435	6.95227	0.982672	-0.267517	1.25019	-0.00119841
FLAG_ZF_chip_peak_8147	0.0154938	0.00426458	18.4463	9.11925	6.39871	7.52384	1.52748	0.277446	1.25004	0.0112292
FLAG_ZF_chip_peak_5194	0.00116615	0.00304336	21.3308	9.49306	7.82171	8.27691	1.44738	0.197781	1.2496	-0.00187721
FLAG_ZF_chip_peak_3000	0.00428906	0.0020925	8.43831	3.78213	6.71206	7.14566	0.330199	-0.917869	1.24807	0.00219656
FLAG_ZF_chip_peak_2867a	0.00927042	0.0489337	7.81633	3.55009	6.06862	6.54348	0.365124	-0.882203	1.24733	-0.0396633
FLAG_ZF_chip_peak_11856	0.00722	0.00177643	10.5204	5.0954	6.55898	7.541	0.681653	-0.56556	1.24721	0.00544357
FLAG_ZF_chip_peak_18704a	0.00242759	0.00680873	23.2766	10.4209	6.69741	7.11196	1.79721	0.551159	1.24605	-0.00438114
FLAG_ZF_chip_peak_10389a	0.170674	0.215319	38.4584	8.28212	12.022	6.14077	1.67762	0.431579	1.24604	-0.0446446
FLAG_ZF_chip_peak_5629	0.730546	0.779061	3.64345	1.87375	5.98249	7.29738	-0.715441	-1.96145	1.24601	-0.0485156
FLAG_ZF_chip_peak_15932	0.385367	0.586446	16.5664	7.14928	8.67519	8.87442	0.933291	-0.311856	1.24515	-0.201079
FLAG_ZF_chip_peak_12427	0.0543059	0.161477	11.3057	4.83613	7.6038	7.70562	0.572251	-0.672059	1.24431	-0.107171
FLAG_ZF_chip_peak_11110a	0.242793	0.385622	14.4207	6.58298	6.50455	7.02002	1.14862	-0.0927346	1.24135	-0.142829
FLAG_ZF_chip_peak_9773	0.00100708	0.00033875	8.83391	4.40493	5.91825	6.9698	0.577881	-0.661999	1.23988	0.000668333
FLAG_ZF_chip_peak_17927	0.655907	0.688472	10.5934	5.14154	7.34459	8.41782	0.52841	-0.711247	1.23966	-0.0325645
FLAG_ZF_chip_peak_8333a	0.00215125	0.00518437	9.99787	5.22202	6.1356	7.56767	0.704416	-0.53524	1.23966	-0.00303312
FLAG_ZF_chip_peak_288	0.00222696	0.00234152	11.1517	4.80457	6.68649	6.80061	0.73794	-0.501259	1.2392	-0.000114565
FLAG_ZF_chip_peak_18051	0.0013755	0.064419	7.368	3.6976	6.12856	7.25985	0.265726	-0.97335	1.23908	-0.0630435
FLAG_ZF_chip_peak_12131	0.0005	0.0004385	14.9689	8.0671	8.18345	10.4097	0.871183	-0.367801	1.23898	6.15e-05
FLAG_ZF_chip_peak_6530	0.0057475	0.00240786	10.0373	4.02513	6.03603	5.71278	0.733704	-0.505157	1.23886	0.00333964
FLAG_ZF_chip_peak_16695	0.00145	0.00381173	7.38173	3.68899	5.60736	6.6076	0.396637	-0.840901	1.23754	-0.00236173
FLAG_ZF_chip_peak_12579	0.0069725	0.015195	6.50827	2.99545	6.56777	7.12177	-0.013129	-1.24946	1.23633	-0.0082225
FLAG_ZF_chip_peak_15758	0.00410875	0.0129664	14.7466	6.29903	7.40727	7.45331	0.993373	-0.24275	1.23612	-0.00885768
FLAG_ZF_chip_peak_1869	0.00607361	0.00390431	11.3312	4.26961	7.59689	6.73737	0.576816	-0.658083	1.2349	0.0021693
FLAG_ZF_chip_peak_546	0.0236368	0.0912516	11.9674	5.7717	7.05763	8.01085	0.761851	-0.472959	1.23481	-0.0676148
FLAG_ZF_chip_peak_6839	0	0.000553125	5.35683	2.58577	6.04122	6.86308	-0.17346	-1.40826	1.2348	-0.000553125
FLAG_ZF_chip_peak_19702	0.00119167	0.0038175	14.5513	6.70321	8.02449	8.69933	0.858668	-0.376051	1.23472	-0.00262583
FLAG_ZF_chip_peak_224a	0.00153105	0.0022046	22.3653	10.6773	7.05246	7.92161	1.66506	0.430687	1.23438	-0.00067355
FLAG_ZF_chip_peak_6547	0.0155674	0.0664905	11.1005	4.79108	6.36069	6.45645	0.803372	-0.430389	1.23376	-0.0509232
FLAG_ZF_chip_peak_17210	0.00654389	0.00284722	8.2872	3.96745	6.46784	7.28201	0.357602	-0.876126	1.23373	0.00369667
FLAG_ZF_chip_peak_10222a	0.00397	0.00345209	18.4904	4.18937	12.7492	6.79161	0.536372	-0.697021	1.23339	0.000517907
FLAG_ZF_chip_peak_6211	0.00208325	0.205919	8.14934	4.01864	5.75463	6.66709	0.50196	-0.730351	1.23231	-0.203835
FLAG_ZF_chip_peak_2308a	0.00290888	0.00178575	9.11523	4.62572	5.4734	6.52304	0.735842	-0.495867	1.23171	0.00112312
FLAG_ZF_chip_peak_10816	0.0045575	0.00388536	5.2662	2.33876	6.36017	6.63227	-0.272303	-1.50376	1.23146	0.000672143
FLAG_ZF_chip_peak_16632a	0.242835	0.369825	12.27	5.96331	7.28922	8.31351	0.751296	-0.479343	1.23064	-0.12699
FLAG_ZF_chip_peak_9945	0.0110169	0.0169559	27.2624	12.1091	6.61491	6.89295	2.04312	0.812899	1.23022	-0.00593897
FLAG_ZF_chip_peak_13984	0.00699333	0.00888833	8.54569	4.33018	6.22089	7.39003	0.458075	-0.771152	1.22923	-0.001895
FLAG_ZF_chip_peak_5669	0.000131731	0.0142435	17.1442	7.95561	7.43202	8.0797	1.2059	-0.0223284	1.22822	-0.0141117
FLAG_ZF_chip_peak_19610a	0.00413556	0.00362833	8.36739	4.28214	5.60797	6.72166	0.577299	-0.650484	1.22778	0.000507223
FLAG_ZF_chip_peak_6262	0.00178575	0.002176	15.5546	6.86776	6.85373	7.08636	1.18238	-0.0452051	1.22759	-0.00039025
FLAG_ZF_chip_peak_11441	0.349428	0.533952	11.8793	5.97316	6.61109	7.78437	0.845485	-0.382085	1.22757	-0.184524
FLAG_ZF_chip_peak_3904	0.00443062	0.000743958	9.06111	4.26607	6.09687	6.72131	0.57162	-0.655836	1.22746	0.00368667
FLAG_ZF_chip_peak_8047a	0.00202632	0.00104724	16.3176	7.24347	6.721	6.98429	1.27968	0.0525675	1.22712	0.000979079
FLAG_ZF_chip_peak_9096	0.00195312	0	15.8376	7.6613	7.23915	8.1972	1.12946	-0.0975421	1.22701	0.00195312
FLAG_ZF_chip_peak_18329	0.006114	0.002505	4.99382	2.73033	4.7182	6.03543	0.081907	-1.14438	1.22629	0.003609
FLAG_ZF_chip_peak_12822	0.673418	0.610465	6.2087	2.77981	7.8864	8.25784	-0.345075	-1.57078	1.2257	0.0629531
FLAG_ZF_chip_peak_2021a	0.00431042	0.00639044	9.98014	4.84634	6.22296	7.06664	0.681459	-0.54413	1.22559	-0.00208002
FLAG_ZF_chip_peak_18620	0.01238	0.00326208	7.25399	3.50144	6.50175	7.3357	0.157948	-1.06699	1.22493	0.00911792
FLAG_ZF_chip_peak_2933	0.00784583	0.00171944	9.87384	4.48632	7.10165	7.5394	0.475458	-0.748918	1.22438	0.00612639
FLAG_ZF_chip_peak_5533	0.19455	0.529435	13.2654	5.83478	6.70957	6.89518	0.983379	-0.240908	1.22429	-0.334885
FLAG_ZF_chip_peak_8539a	0.00372321	0.00132268	10.2808	5.19056	6.00865	7.08745	0.774844	-0.449377	1.22422	0.00240053
FLAG_ZF_chip_peak_16617	0.00260429	0.00587446	10.2548	4.67548	7.6692	8.16878	0.419145	-0.805005	1.22415	-0.00327018
FLAG_ZF_chip_peak_3608	0.00199471	0.00536427	12.998	5.4656	7.17397	7.04647	0.857443	-0.366519	1.22396	-0.00336956
FLAG_ZF_chip_peak_13439	0.641345	0.840373	12.2716	6.0082	6.92473	7.91172	0.825488	-0.397057	1.22255	-0.199028
FLAG_ZF_chip_peak_13141	0.194788	0.355373	6.47851	2.96919	6.10772	6.53121	0.0850283	-1.13728	1.22231	-0.160585
FLAG_ZF_chip_peak_8433	0	0.0180021	14.2477	6.83992	6.69669	7.50066	1.08921	-0.133038	1.22225	-0.0180021
FLAG_ZF_chip_peak_18152	0.0760334	0.103961	6.68731	3.48662	4.98928	6.06904	0.422594	-0.799638	1.22223	-0.0279272
FLAG_ZF_chip_peak_10764	0.799037	0.746401	5.79444	2.74672	6.83698	7.5602	-0.238689	-1.46071	1.22202	0.052636
FLAG_ZF_chip_peak_10283	0.0127367	0.0716099	24.1647	4.98428	13.3395	6.41824	0.857203	-0.364793	1.222	-0.0588732
FLAG_ZF_chip_peak_7070	0.00524625	0.00358958	13.7017	6.29523	6.74903	7.23266	1.0216	-0.200267	1.22187	0.00165667
FLAG_ZF_chip_peak_1969	0.164441	0.230358	11.7126	5.67553	6.87771	7.76881	0.768064	-0.452938	1.221	-0.0659175
FLAG_ZF_chip_peak_191	0.00270545	0.00202114	20.2419	9.80938	7.09031	8.00718	1.51342	0.292868	1.22056	0.000684319
FLAG_ZF_chip_peak_14067	0	0	8.69059	4.5646	6.36404	7.78615	0.449512	-0.770421	1.21993	0
FLAG_ZF_chip_peak_10504a	0.033212	0.0565794	19.0961	4.27519	12.9007	6.72609	0.565823	-0.653779	1.2196	-0.0233674
FLAG_ZF_chip_peak_1956	0.0851395	0.154711	9.77442	4.87398	6.58925	7.64865	0.568897	-0.650105	1.219	-0.0695715
FLAG_ZF_chip_peak_14837	0.00187964	0.00653321	13.7151	6.57732	6.6579	7.42388	1.04263	-0.174675	1.21731	-0.00465357
FLAG_ZF_chip_peak_14315	0	0.0877975	11.1928	5.60447	7.10681	8.27156	0.655303	-0.561582	1.21689	-0.0877975
FLAG_ZF_chip_peak_17707	0.00136161	0.00811732	5.91261	2.94923	5.67409	6.57772	0.0594077	-1.15725	1.21666	-0.00675571
FLAG_ZF_chip_peak_7291	0.00431875	0.00193333	12.6263	6.34966	6.67039	7.79607	0.920589	-0.296068	1.21666	0.00238542
FLAG_ZF_chip_peak_5603	0.633518	0.788754	4.15409	1.63025	5.8417	5.3233	-0.491854	-1.70723	1.21537	-0.155236
FLAG_ZF_chip_peak_5842	0.005055	0	7.67557	4.43482	5.95946	7.99325	0.365092	-0.849905	1.215	0.005055
FLAG_ZF_chip_peak_8194a	0.00519703	0.00306885	22.2017	9.69644	7.18801	7.28754	1.62701	0.412023	1.21498	0.00212818
FLAG_ZF_chip_peak_17719	0.00324682	0.00534091	5.37222	2.6099	4.02092	4.53406	0.41799	-0.79681	1.2148	-0.00209409
FLAG_ZF_chip_peak_2465	0.403161	0.373643	4.51559	2.51613	4.74959	6.14246	-0.0728874	-1.28761	1.21472	0.0295183
FLAG_ZF_chip_peak_19169	0.0041292	0.00426429	9.22273	4.37944	6.7539	7.44297	0.449474	-0.765132	1.21461	-0.00013509
FLAG_ZF_chip_peak_12081a	0.0752632	0.212506	18.2599	8.27834	7.32261	7.70235	1.31825	0.104042	1.21421	-0.137243
FLAG_ZF_chip_peak_4559	0.00144375	0.00114525	10.4394	4.941	7.40913	8.13301	0.494662	-0.718987	1.21365	0.0002985
FLAG_ZF_chip_peak_5868a	0.350905	0.557828	9.6189	4.32099	6.18739	6.44347	0.636541	-0.576478	1.21302	-0.206922
FLAG_ZF_chip_peak_7257	0.00354542	0.00146208	14.6445	6.84475	7.60812	8.23932	0.944747	-0.267528	1.21228	0.00208333
FLAG_ZF_chip_peak_7644	0.00181163	0.021382	12.2569	5.64245	7.47611	7.969	0.71324	-0.498078	1.21132	-0.0195703
FLAG_ZF_chip_peak_19068	0.00128682	0.00165705	19.5634	9.66825	7.23652	8.2803	1.43479	0.223572	1.21122	-0.000370227
FLAG_ZF_chip_peak_6248	0.00324017	0.0566257	10.0353	4.67103	6.59093	7.10121	0.606534	-0.604326	1.21086	-0.0533855
FLAG_ZF_chip_peak_14927	0.00254406	0.000851563	12.0014	6.46215	6.65227	8.29045	0.851288	-0.359436	1.21072	0.0016925
FLAG_ZF_chip_peak_19485	0.00590964	0.00566	7.99793	4.46354	5.61642	7.24995	0.509975	-0.699783	1.20976	0.000249643
FLAG_ZF_chip_peak_16721	0.40923	0.518082	11.4124	5.186	6.74705	7.08876	0.758268	-0.450912	1.20918	-0.108852
FLAG_ZF_chip_peak_15044	0.00269172	0.00212448	9.89855	4.93124	6.42988	7.40523	0.622427	-0.586595	1.20902	0.000567241
FLAG_ZF_chip_peak_3152	0.450787	0.589253	10.768	4.88955	6.58201	6.909	0.710151	-0.498777	1.20893	-0.138466
FLAG_ZF_chip_peak_4430	0.140059	0.242619	11.9766	5.78203	6.75424	7.53655	0.82635	-0.382329	1.20868	-0.102559
FLAG_ZF_chip_peak_2910	0.533818	0.635354	12.9963	5.66503	6.70861	6.75813	0.954014	-0.254541	1.20855	-0.101536
FLAG_ZF_chip_peak_16422	0.00301857	0.00223214	13.3078	6.124	7.18691	7.6423	0.88883	-0.319533	1.20836	0.000786428
FLAG_ZF_chip_peak_8681	0.045987	0.0115471	22.8256	11.5051	7.71863	8.98069	1.56423	0.357374	1.20686	0.0344399
FLAG_ZF_chip_peak_5865	0.470643	0.72852	7.40081	3.30303	6.17408	6.36044	0.26146	-0.945338	1.2068	-0.257877
FLAG_ZF_chip_peak_14886	0.290497	0.566327	12.891	6.56275	6.90108	8.10926	0.901467	-0.305269	1.20674	-0.27583
FLAG_ZF_chip_peak_12091	0.0064275	0	7.54593	3.91285	7.14713	8.55247	0.0783345	-1.12812	1.20646	0.0064275
FLAG_ZF_chip_peak_6918	0.0047483	0.0091487	12.3984	5.83425	6.40854	6.95428	0.952082	-0.253352	1.20543	-0.0044004
FLAG_ZF_chip_peak_19900	0.00215653	0.00153375	7.99483	4.21798	6.05786	7.36756	0.40026	-0.804635	1.20489	0.000622778
FLAG_ZF_chip_peak_15586	0.118347	0.139187	14.0743	6.95851	6.8637	7.81618	1.03601	-0.167686	1.20369	-0.0208402
FLAG_ZF_chip_peak_9494	0.118781	0.20853	12.4545	5.5924	7.06583	7.30706	0.817731	-0.385822	1.20355	-0.0897491
FLAG_ZF_chip_peak_10860	0.451158	0.597256	4.15806	1.86474	4.93226	5.09129	-0.246337	-1.44906	1.20272	-0.146098
FLAG_ZF_chip_peak_2521	0.844674	0.818307	6.71709	3.61916	5.91596	7.32882	0.183225	-1.01793	1.20115	0.026367
FLAG_ZF_chip_peak_15623	0.00341026	0.00723342	8.80209	4.5644	6.08624	7.25527	0.532295	-0.668604	1.2009	-0.00382316
FLAG_ZF_chip_peak_14576	0.0074655	0.007143	9.61845	4.29195	6.04972	6.20566	0.668937	-0.531951	1.20089	0.0003225
FLAG_ZF_chip_peak_10884	0.430453	0.793514	8.27803	3.46387	6.67223	6.41805	0.311118	-0.889751	1.20087	-0.363061
FLAG_ZF_chip_peak_4483	0.00189625	0.00396929	8.63192	4.62992	6.34935	7.82866	0.443072	-0.757779	1.20085	-0.00207304
FLAG_ZF_chip_peak_2715	0.305617	0.532623	7.27926	3.10061	6.7834	6.6383	0.101784	-1.09826	1.20004	-0.227006
FLAG_ZF_chip_peak_6638	0.220543	0.183683	10.9547	5.48339	6.88149	7.91345	0.670751	-0.52924	1.19999	0.0368597
FLAG_ZF_chip_peak_4847	0.229057	0.409716	13.0983	6.76706	7.19628	8.53818	0.864052	-0.335398	1.19945	-0.180659
FLAG_ZF_chip_peak_3881a	0.0105291	0.00313287	9.52932	5.169	5.89141	7.33659	0.693761	-0.505223	1.19898	0.00739625
FLAG_ZF_chip_peak_10645	0.83376	0.736064	6.18656	2.90234	6.76601	7.28638	-0.129168	-1.32799	1.19882	0.0976961
FLAG_ZF_chip_peak_5922	0.67747	0.753187	7.13022	3.65391	6.54002	7.69155	0.124652	-1.07383	1.19849	-0.0757168
FLAG_ZF_chip_peak_14568	0.230735	0.494042	14.4053	6.95785	7.09027	7.85758	1.02269	-0.175443	1.19813	-0.263307
FLAG_ZF_chip_peak_6244	0.470012	0.560832	9.53078	5.05268	6.72651	8.17983	0.502735	-0.695023	1.19776	-0.0908204
FLAG_ZF_chip_peak_16709	0.1838	0.495399	28.5648	14.531	7.3494	8.56734	1.95854	0.762213	1.19633	-0.311599
FLAG_ZF_chip_peak_8630	0.0799504	0.224	16.0114	7.20753	7.18465	7.41022	1.15611	-0.0400109	1.19612	-0.14405
FLAG_ZF_chip_peak_11618	0.00257875	0.0213892	10.1233	5.29156	6.34165	7.59288	0.674752	-0.520954	1.19571	-0.0188104
FLAG_ZF_chip_peak_5999	0.44986	0.572508	11.5405	5.38788	7.23153	7.7318	0.674333	-0.521086	1.19542	-0.122648
FLAG_ZF_chip_peak_15785	0.511395	0.640465	15.0548	7.40544	7.70921	8.68419	0.965572	-0.229806	1.19538	-0.12907
FLAG_ZF_chip_peak_11695	0.459744	0.571752	12.1844	5.74629	7.94259	8.5768	0.617354	-0.577808	1.19516	-0.112008
FLAG_ZF_chip_peak_13885	0.00100525	0.024995	14.6059	6.50243	7.27795	7.41644	1.00495	-0.189747	1.1947	-0.0239898
FLAG_ZF_chip_peak_13294	0.0205179	0.0784742	8.6813	3.65044	6.32084	6.08036	0.457795	-0.736087	1.19388	-0.0579563
FLAG_ZF_chip_peak_5393	0.352727	0.513105	7.99361	4.00728	5.29044	6.06567	0.59546	-0.598044	1.1935	-0.160378
FLAG_ZF_chip_peak_15331	0.0263047	0.00106066	19.0289	9.61198	6.14585	7.09922	1.63051	0.437173	1.19333	0.025244
FLAG_ZF_chip_peak_16537	0.00258007	0.0238352	13.8657	6.38595	7.08628	7.46166	0.968419	-0.224594	1.19301	-0.0212551
FLAG_ZF_chip_peak_17705	0.26488	0.562787	4.90959	2.19043	4.57988	4.67028	0.100293	-1.0923	1.19259	-0.297907
FLAG_ZF_chip_peak_12710	0.366681	0.575221	5.90164	2.92434	5.50892	6.23209	0.0993452	-1.0916	1.19095	-0.208539
FLAG_ZF_chip_peak_366a	0.00351011	0.0177297	12.6643	6.16141	6.7721	7.52191	0.903093	-0.28784	1.19093	-0.0142196
FLAG_ZF_chip_peak_987	0.001764	0.00037325	8.50883	4.075	6.47045	7.07401	0.395095	-0.795727	1.19082	0.00139075
FLAG_ZF_chip_peak_12073	0.225216	0.233213	18.2867	9.01666	7.69905	8.66395	1.24805	0.057568	1.19048	-0.00799627
FLAG_ZF_chip_peak_7395	0.0099327	0.0026686	7.65275	4.39404	5.59546	7.33127	0.451722	-0.738517	1.19024	0.0072641
FLAG_ZF_chip_peak_6678	0.00558583	0.00297625	17.7642	9.20835	6.56461	7.76476	1.43619	0.246001	1.19019	0.00260958
FLAG_ZF_chip_peak_2848	0.0016025	0.00219789	8.84205	3.56942	6.36579	5.8637	0.474043	-0.716123	1.19017	-0.000595385
FLAG_ZF_chip_peak_3510a	0.302707	0.465416	10.4231	5.12962	6.56996	7.37346	0.665829	-0.523488	1.18932	-0.162709
FLAG_ZF_chip_peak_19609	0.36266	0.507803	14.1057	7.02416	7.48839	8.4989	0.91355	-0.274951	1.1885	-0.145143
FLAG_ZF_chip_peak_15891a	0.0114641	0.0814241	8.94387	4.09959	6.59539	6.88877	0.439441	-0.748765	1.18821	-0.06996
FLAG_ZF_chip_peak_1564	0.0904671	0.551081	10.4791	4.32115	8.04453	7.55652	0.381432	-0.806308	1.18774	-0.460614
FLAG_ZF_chip_peak_17833a	0.0133464	0.0644661	7.55062	3.42978	5.37536	5.56185	0.490233	-0.697448	1.18768	-0.0511197
FLAG_ZF_chip_peak_19615a	0.00448816	0.00226165	9.05138	4.43088	5.92099	6.59996	0.6123	-0.574864	1.18716	0.00222651
FLAG_ZF_chip_peak_14059	0.00349583	0.00631	14.8394	7.4161	6.7646	7.692	1.13335	-0.0526964	1.18605	-0.00281417
FLAG_ZF_chip_peak_2229	0.00674778	0.0216867	7.5644	3.79949	6.19025	7.0732	0.289227	-0.896558	1.18579	-0.0149389
FLAG_ZF_chip_peak_7275a	0.00406133	0.001758	10.1975	4.87698	6.15707	6.69791	0.727902	-0.457723	1.18563	0.00230333
FLAG_ZF_chip_peak_3507	0.00276437	0.0104167	9.08492	4.81023	6.02897	7.25755	0.591562	-0.593377	1.18494	-0.00765229
FLAG_ZF_chip_peak_2379	0.281872	0.548837	12.555	5.98049	6.80466	7.36914	0.88367	-0.301233	1.1849	-0.266965
FLAG_ZF_chip_peak_2006	0.594989	0.60746	10.6328	5.10374	7.40587	8.07779	0.521787	-0.662404	1.18419	-0.0124706
FLAG_ZF_chip_peak_7543	0.247367	0.861794	10.8433	4.60612	6.71902	6.47926	0.690486	-0.492277	1.18276	-0.614426
FLAG_ZF_chip_peak_8168	0.00835566	0.000669211	7.92622	3.81466	6.11128	6.67524	0.375158	-0.807265	1.18242	0.00768645
FLAG_ZF_chip_peak_17044	0	0.00340143	6.52398	2.87648	5.91079	5.91379	0.142402	-1.03978	1.18218	-0.00340143
FLAG_ZF_chip_peak_18076	0.00347066	0.00564553	10.5069	5.48674	6.317	7.48534	0.734023	-0.44812	1.18214	-0.00217487
FLAG_ZF_chip_peak_4413	0.225147	0.22136	8.89209	4.88768	6.38318	7.96063	0.478246	-0.703732	1.18198	0.00378625
FLAG_ZF_chip_peak_19549	0.00736375	0.00125	10.0069	5.35956	7.07642	8.59662	0.499904	-0.681656	1.18156	0.00611375
FLAG_ZF_chip_peak_12426	0.0804806	0.317967	23.2666	11.3178	7.98037	8.80359	1.54373	0.362424	1.18131	-0.237487
FLAG_ZF_chip_peak_9277	0.00200705	0.00189359	11.1179	5.08365	6.53174	6.77273	0.767344	-0.413873	1.18122	0.000113461
FLAG_ZF_chip_peak_18566	0.000544722	0.00173722	7.68608	3.86218	6.08378	6.93211	0.337279	-0.84388	1.18116	-0.0011925
FLAG_ZF_chip_peak_14204	0.124501	0.297591	12.9268	5.67649	6.97342	6.94266	0.890424	-0.290491	1.18091	-0.17309
FLAG_ZF_chip_peak_3216	0.00181435	0.0060238	12.0395	5.31777	5.87827	5.88307	1.03431	-0.145747	1.18006	-0.00420946
FLAG_ZF_chip_peak_5595	0.696161	0.753643	5.30871	2.38587	5.58592	5.68756	-0.0734341	-1.25329	1.17986	-0.0574817
FLAG_ZF_chip_peak_2420	0.00198933	0.0054285	7.03592	3.29907	5.16488	5.4839	0.446005	-0.733142	1.17915	-0.00343917
FLAG_ZF_chip_peak_13002	0.002611	0.001767	8.00414	3.86276	5.83882	6.3803	0.455069	-0.723992	1.17906	0.000844
FLAG_ZF_chip_peak_88	0.0150359	0.000354118	16.084	6.6132	8.37712	7.78852	0.941103	-0.236002	1.1771	0.0146818
FLAG_ZF_chip_peak_12817	0.619624	0.558612	7.07411	3.72234	7.63481	9.08041	-0.110043	-1.28655	1.1765	0.061012
FLAG_ZF_chip_peak_7811	0.107359	0.361534	17.394	9.33575	8.11181	9.83778	1.1005	-0.0755663	1.17606	-0.254174
FLAG_ZF_chip_peak_13264	0.00048075	0.00144725	7.77916	3.80387	5.91755	6.53755	0.394615	-0.781282	1.1759	-0.0009665
FLAG_ZF_chip_peak_13710	0.003225	0.00276357	9.05867	4.1709	7.59822	7.90043	0.253638	-0.921572	1.17521	0.000461429
FLAG_ZF_chip_peak_5127	0.0224033	0.264227	12.37	5.86034	7.11182	7.60745	0.798554	-0.376429	1.17498	-0.241824
FLAG_ZF_chip_peak_16823	0.00883977	0.00454546	12.2593	6.65957	6.4213	7.87598	0.932942	-0.242031	1.17497	0.00429432
FLAG_ZF_chip_peak_4932	0.00170296	0.00238917	10.0071	5.33531	6.05807	7.29218	0.724097	-0.450778	1.17487	-0.000686204
FLAG_ZF_chip_peak_1528a	0.00460489	0.00461705	16.6989	8.27052	6.4601	7.22138	1.37013	0.195704	1.17442	-1.2159e-05
FLAG_ZF_chip_peak_9760	0.00146861	0.00194056	7.68356	3.70028	5.95352	6.46839	0.368032	-0.805773	1.1738	-0.000471945
FLAG_ZF_chip_peak_15137	0.00067575	0.001949	8.34252	4.16529	6.1031	6.87342	0.450942	-0.722611	1.17355	-0.00127325
FLAG_ZF_chip_peak_5445	0.128793	0.364301	7.83975	3.5338	5.85491	5.952	0.421161	-0.752154	1.17331	-0.235508
FLAG_ZF_chip_peak_3224	0.00358841	0.00649341	6.06608	3.50663	5.19213	6.76886	0.224438	-0.948828	1.17327	-0.002905
FLAG_ZF_chip_peak_3766	0.00049	0.00687365	7.63016	3.79749	6.03243	6.76699	0.338975	-0.833467	1.17244	-0.00638365
FLAG_ZF_chip_peak_12402	0.00073525	0.074666	9.00723	4.49748	6.54392	7.36407	0.460929	-0.711387	1.17232	-0.0739307
FLAG_ZF_chip_peak_11372	0.0547603	0.136849	7.90016	4.14426	6.15538	7.2768	0.360034	-0.812192	1.17223	-0.0820883
FLAG_ZF_chip_peak_3379	0.000665	0.025	13.8584	7.53574	6.86648	8.40792	1.01312	-0.158	1.17112	-0.024335
FLAG_ZF_chip_peak_17682	0.349783	0.349219	6.93559	3.74819	5.69148	6.92558	0.285216	-0.885739	1.17095	0.000564445
FLAG_ZF_chip_peak_13666	0.00271423	0.00198038	7.03038	3.38447	6.05194	6.55847	0.216205	-0.95443	1.17063	0.000733846
FLAG_ZF_chip_peak_2542	0.203685	0.503366	5.78964	2.67399	6.27154	6.51434	-0.115346	-1.28463	1.16928	-0.29968
FLAG_ZF_chip_peak_7780a	0.191886	0.385975	11.6709	5.2978	7.083	7.22794	0.720482	-0.448191	1.16867	-0.194089
FLAG_ZF_chip_peak_11883	0.00370559	0.00342103	12.5102	5.90343	6.56873	6.96699	0.929423	-0.238982	1.16841	0.000284559
FLAG_ZF_chip_peak_9149	0.000946071	0.00223214	8.44143	5.48899	6.73428	9.84131	0.325964	-0.842309	1.16827	-0.00128607
FLAG_ZF_chip_peak_16172a	0.00215667	0.00297646	22.4687	10.8419	6.76429	7.33515	1.73191	0.563714	1.16819	-0.000819791
FLAG_ZF_chip_peak_16862	0.00615184	0.00295053	15.4927	7.73226	8.03815	9.01083	0.946657	-0.22077	1.16743	0.00320132
FLAG_ZF_chip_peak_12249	0	0.0130206	17.8275	8.30947	8.18402	8.56445	1.12322	-0.0436051	1.16683	-0.0130206
FLAG_ZF_chip_peak_6134	0.00235029	0.00301191	7.98932	3.77069	5.49814	5.82565	0.539131	-0.627591	1.16672	-0.000661618
FLAG_ZF_chip_peak_2102	0.00588941	0.00147779	8.47384	3.89289	6.55918	6.76418	0.3695	-0.797074	1.16657	0.00441162
FLAG_ZF_chip_peak_13013a	0.00285131	0.00197369	8.07918	3.51745	6.26482	6.11929	0.366937	-0.798833	1.16577	0.00087762
FLAG_ZF_chip_peak_6101	0.00108775	0.0109217	14.0398	6.28876	7.31611	7.35129	0.940371	-0.225223	1.16559	-0.009834
FLAG_ZF_chip_peak_6690	0.00420078	0.00691688	16.0589	7.94049	6.45527	7.159	1.31482	0.149471	1.16535	-0.00271609
FLAG_ZF_chip_peak_15320	0	0	10.2922	5.47981	7.54084	9.00314	0.448756	-0.716301	1.16506	0
FLAG_ZF_chip_peak_10763	0.782886	0.711504	5.46444	2.55135	6.80716	7.12684	-0.316979	-1.482	1.16502	0.0713822
FLAG_ZF_chip_peak_3942	0.00167071	0.00374286	28.7735	13.1263	7.30584	7.47054	1.97762	0.813177	1.16444	-0.00207214
FLAG_ZF_chip_peak_11723	0.637458	0.816943	10.2498	5.84522	6.92963	8.85627	0.564748	-0.599442	1.16419	-0.179485
FLAG_ZF_chip_peak_4877	0.00513375	0.0114049	29.838	14.2629	7.80029	8.35168	1.93555	0.772126	1.16343	-0.0062712
FLAG_ZF_chip_peak_10508	0.00718806	0.0386836	16.0193	3.55669	13.5304	6.72471	0.243609	-0.918938	1.16255	-0.0314956
FLAG_ZF_chip_peak_19345	0.20778	0.237576	10.0392	5.46482	7.00099	8.52412	0.520011	-0.641377	1.16139	-0.0297957
FLAG_ZF_chip_peak_7507	0.00419061	0.00662699	14.218	7.12605	7.98856	8.9462	0.831715	-0.328172	1.15989	-0.00243638
FLAG_ZF_chip_peak_19499	0.00491279	0.00667927	12.1289	6.19051	6.89966	7.86571	0.813857	-0.345519	1.15938	-0.00176647
FLAG_ZF_chip_peak_18648	0.0101648	0.00037825	12.1825	5.17704	6.8989	6.54722	0.820375	-0.338757	1.15913	0.0097865
FLAG_ZF_chip_peak_18617	0.00134	0.00388944	13.8182	6.12252	7.39876	7.32022	0.901217	-0.257761	1.15898	-0.00254944
FLAG_ZF_chip_peak_4499	0.102095	0.24534	9.71138	5.00839	5.95832	6.85962	0.704769	-0.453782	1.15855	-0.143246
FLAG_ZF_chip_peak_978	0.00357659	0.0278747	10.0976	4.75148	6.51351	6.83622	0.632504	-0.524822	1.15733	-0.0242981
FLAG_ZF_chip_peak_5271	0.0134205	0.00562704	17.5853	8.9513	7.11021	8.06871	1.3064	0.14976	1.15664	0.00779349
FLAG_ZF_chip_peak_1891	0.00435454	0.00256386	7.42894	3.91836	5.63341	6.62361	0.399148	-0.75737	1.15652	0.00179068
FLAG_ZF_chip_peak_5205a	0.00214908	0.00168118	11.9422	6.2738	6.61638	7.7468	0.851954	-0.304261	1.15621	0.000467895
FLAG_ZF_chip_peak_10015	0.21128	0.305425	20.9402	4.98402	13.9673	7.40774	0.584227	-0.571725	1.15595	-0.0941449
FLAG_ZF_chip_peak_6840a	0.00150867	0.00115217	9.66084	4.30363	6.63283	6.58117	0.542523	-0.612789	1.15531	0.0003565
FLAG_ZF_chip_peak_13197	0.00338917	0.00709125	8.31161	4.26611	6.9019	7.88786	0.268135	-0.886713	1.15485	-0.00370208
FLAG_ZF_chip_peak_16392	0.293237	0.49713	10.2253	5.63298	6.28734	7.71166	0.701621	-0.453144	1.15476	-0.203894
FLAG_ZF_chip_peak_10422	0.00329056	0.00285917	16.8421	3.86384	11.8342	6.04178	0.509112	-0.644939	1.15405	0.000431389
FLAG_ZF_chip_peak_13646	0.00668361	0.00163389	8.99182	4.35123	6.6324	7.14202	0.439084	-0.714908	1.15399	0.00504972
FLAG_ZF_chip_peak_10765	0.628995	0.712741	3.83337	1.94208	4.63255	5.22218	-0.273192	-1.42705	1.15386	-0.0837458
FLAG_ZF_chip_peak_2939a	0.317814	0.45805	13.8521	6.80362	6.73266	7.35263	1.04085	-0.111958	1.15281	-0.140237
FLAG_ZF_chip_peak_12788	0.005705	0.0208333	8.55395	4.64605	6.42508	7.75605	0.412875	-0.739318	1.15219	-0.0151283
FLAG_ZF_chip_peak_5979	0.259494	0.365581	4.76218	2.6548	4.88253	6.04851	-0.0360052	-1.18798	1.15197	-0.106087
FLAG_ZF_chip_peak_12144	0.0047126	0.00699521	11.3768	5.50982	7.18698	7.72926	0.662637	-0.488327	1.15096	-0.0022826
FLAG_ZF_chip_peak_7284	0.00858583	0.00289347	9.42724	4.90018	6.16645	7.11721	0.612395	-0.538478	1.15087	0.00569236
FLAG_ZF_chip_peak_19386	0.12821	0.259696	19.72	8.85846	8.38857	8.36575	1.23317	0.0825612	1.1506	-0.131486
FLAG_ZF_chip_peak_4604a	0.222103	0.358408	13.7462	6.80446	7.29525	8.00562	0.914	-0.234532	1.14853	-0.136305
FLAG_ZF_chip_peak_5238	0.305059	0.395984	14.5265	7.64394	7.77022	9.06381	0.902657	-0.245802	1.14846	-0.0909248
FLAG_ZF_chip_peak_5054	0.00216	0.001983	7.60928	4.0786	6.09564	7.24224	0.319982	-0.828365	1.14835	0.000177
FLAG_ZF_chip_peak_19150	0.00238379	0.00138491	11.1455	5.30914	6.51775	6.8818	0.774009	-0.374309	1.14832	0.000998879
FLAG_ZF_chip_peak_13837	0.379225	0.7441	8.96965	4.08025	6.05143	6.09401	0.567775	-0.578735	1.14651	-0.364874
FLAG_ZF_chip_peak_10992	0.00166367	0.00100078	20.8738	10.574	6.63388	7.43054	1.65377	0.508978	1.14479	0.000662889
FLAG_ZF_chip_peak_10113a	0.00432802	0.00328552	17.1441	4.08216	12.1992	6.41823	0.490918	-0.652841	1.14376	0.0010425
FLAG_ZF_chip_peak_4516	0	0.00468357	6.98699	3.87315	5.62656	6.89086	0.31242	-0.831178	1.1436	-0.00468357
FLAG_ZF_chip_peak_11079	0.157499	0.231741	9.33739	4.36758	7.05533	7.28466	0.404307	-0.738029	1.14234	-0.0742418
FLAG_ZF_chip_peak_13766a	0.00917619	0.00357667	12.6257	6.91998	5.86869	7.09932	1.10525	-0.0369119	1.14216	0.00559952
FLAG_ZF_chip_peak_4398	0.000986538	0.00273865	7.63261	3.62081	5.62229	5.88053	0.441018	-0.699635	1.14065	-0.00175212
FLAG_ZF_chip_peak_15059a	0.00668409	0.000706515	13.2311	6.5006	7.1321	7.72442	0.891536	-0.248855	1.14039	0.00597758
FLAG_ZF_chip_peak_8774	0.0131706	0.0672387	12.3397	6.62616	7.09261	8.39243	0.798918	-0.340915	1.13983	-0.0540681
FLAG_ZF_chip_peak_14766	0.0417503	0.0619903	17.5545	9.51567	7.20615	8.6057	1.28455	0.145014	1.13953	-0.02024
FLAG_ZF_chip_peak_16633	0.00202667	0.0023675	9.82076	5.08495	6.14364	7.0077	0.676742	-0.462708	1.13945	-0.000340833
FLAG_ZF_chip_peak_12053	0.00332875	0.00182125	11.7297	5.08276	8.0989	7.73081	0.534368	-0.60501	1.13938	0.0015075
FLAG_ZF_chip_peak_2287	0.00166667	0	6.26342	3.25644	5.83207	6.67876	0.102943	-1.03628	1.13923	0.00166667
FLAG_ZF_chip_peak_1892	0.00969641	0.00309046	8.53939	4.32818	5.736	6.40274	0.574088	-0.564931	1.13902	0.00660595
FLAG_ZF_chip_peak_3935	0.00228	0.00955267	11.6482	5.21082	6.99907	6.88599	0.734872	-0.402154	1.13703	-0.00727267
FLAG_ZF_chip_peak_16977	0.0670927	0.236421	8.94912	4.11961	6.58896	6.6694	0.441695	-0.695048	1.13674	-0.169328
FLAG_ZF_chip_peak_2697	0.162282	0.36794	7.77048	3.65788	6.53	6.75873	0.250922	-0.885742	1.13666	-0.205658
FLAG_ZF_chip_peak_9965	0.0069665	0.0031015	6.61667	3.53378	6.235	7.31805	0.0857149	-1.05024	1.13596	0.003865
FLAG_ZF_chip_peak_16559	0.0131634	0.00402448	9.80892	4.94728	7.20923	7.99034	0.444249	-0.691621	1.13587	0.00913896
FLAG_ZF_chip_peak_11369	0.00203208	0.00404042	5.54689	3.54454	5.43812	7.62873	0.0285712	-1.10585	1.13442	-0.00200833
FLAG_ZF_chip_peak_11574a	0.0188168	0.113826	7.70628	3.9335	6.05672	6.78067	0.347498	-0.785613	1.13311	-0.0950088
FLAG_ZF_chip_peak_9179	0.00210819	0.00454009	25.7263	12.1927	7.52497	7.82211	1.77349	0.640393	1.13309	-0.0024319
FLAG_ZF_chip_peak_17391	0.534218	0.595228	6.80436	3.41429	6.19236	6.81287	0.135969	-0.996675	1.13264	-0.0610098
FLAG_ZF_chip_peak_13745	0.00673075	0.00208325	8.2496	4.27998	6.65467	7.56916	0.309959	-0.822528	1.13249	0.0046475
FLAG_ZF_chip_peak_3157	0.00131114	0.0162766	11.0568	5.40045	6.10628	6.53734	0.856569	-0.275623	1.13219	-0.0149655
FLAG_ZF_chip_peak_17046	0.00231206	0.0243403	15.9739	8.01544	5.73534	6.3044	1.47776	0.346422	1.13134	-0.0220282
FLAG_ZF_chip_peak_9309	0.472323	0.57663	8.77792	4.62022	6.50018	7.49013	0.433398	-0.697029	1.13043	-0.104306
FLAG_ZF_chip_peak_12496	0.00132364	0.00359477	6.73158	3.26139	6.54408	6.94008	0.0407551	-1.08946	1.13022	-0.00227114
FLAG_ZF_chip_peak_3791	0.00213673	0.0960779	13.4357	6.94537	6.9271	7.83639	0.955752	-0.174137	1.12989	-0.0939412
FLAG_ZF_chip_peak_8776	0.00344026	0.0016726	13.9774	6.7705	7.41764	7.86054	0.914066	-0.215366	1.12943	0.00176767
FLAG_ZF_chip_peak_17895	0.817323	0.744535	3.64938	2.008	4.76819	5.73768	-0.385792	-1.51471	1.12892	0.0727884
FLAG_ZF_chip_peak_8239	0.0011673	0.0030439	11.7426	5.96136	6.94868	7.71208	0.756945	-0.371477	1.12842	-0.0018766
FLAG_ZF_chip_peak_18953	0.002381	0.007274	8.08026	4.64147	5.68986	7.1444	0.50601	-0.622232	1.12824	-0.004893
FLAG_ZF_chip_peak_16952	0.00638531	0.000310938	10.8187	5.88966	7.07264	8.416	0.613205	-0.514949	1.12815	0.00607437
FLAG_ZF_chip_peak_13241	0.000437115	0.00190385	5.72007	3.04432	5.57229	6.47964	0.0377619	-1.08979	1.12756	-0.00146673
FLAG_ZF_chip_peak_15476	0.00263828	0.00304578	10.536	5.75269	6.77505	8.07838	0.637022	-0.489831	1.12685	-0.0004075
FLAG_ZF_chip_peak_1583	0.164095	0.339538	8.32737	4.4251	6.6165	7.67278	0.331793	-0.794039	1.12583	-0.175443
FLAG_ZF_chip_peak_9361	0.0019225	0.00207042	9.62898	5.01259	7.25933	8.24311	0.407547	-0.717633	1.12518	-0.000147917
FLAG_ZF_chip_peak_11963	0.0044075	0.00167875	10.3375	5.03356	6.39824	6.79445	0.692146	-0.432777	1.12492	0.00272875
FLAG_ZF_chip_peak_12655	0.0162626	0.0607195	13.7308	5.99176	7.31575	6.96127	0.908341	-0.216372	1.12471	-0.0444569
FLAG_ZF_chip_peak_18852	0.00183405	0.00132286	8.11763	4.1086	6.42109	7.08481	0.338241	-0.786081	1.12432	0.000511191
FLAG_ZF_chip_peak_3823	0.0297876	0.00280323	8.41231	3.91187	6.37458	6.45724	0.400173	-0.723061	1.12323	0.0269844
FLAG_ZF_chip_peak_17359	0.000823333	0.00662806	5.10603	2.79607	5.68294	6.7779	-0.154436	-1.27744	1.123	-0.00580472
FLAG_ZF_chip_peak_12887a	0.00252225	0.00109025	4.96492	2.5106	6.45566	7.10447	-0.378792	-1.5007	1.12191	0.001432
FLAG_ZF_chip_peak_4740	0.00463677	0.00426706	9.95282	4.94189	6.24681	6.74979	0.671986	-0.449782	1.12177	0.000369706
FLAG_ZF_chip_peak_7171	0.00121679	0.00439714	6.09856	3.31984	5.79594	6.86189	0.0734263	-1.04749	1.12092	-0.00318036
FLAG_ZF_chip_peak_3177a	0.00925591	0.0722565	11.9093	5.74781	6.8787	7.21947	0.791876	-0.32888	1.12076	-0.0630005
FLAG_ZF_chip_peak_813	0.00428464	0.0059875	9.34869	5.53346	5.79099	7.44006	0.690953	-0.427132	1.11808	-0.00170286
FLAG_ZF_chip_peak_18054	0.13341	0.182819	13.0366	6.27701	8.27726	8.64697	0.655341	-0.462117	1.11746	-0.0494094
FLAG_ZF_chip_peak_13156	0.003101	0.0009805	7.42847	3.78209	5.24643	5.79468	0.501728	-0.615544	1.11727	0.0021205
FLAG_ZF_chip_peak_14291	0.00186971	0.0254985	8.11402	4.08197	6.74186	7.35694	0.26727	-0.84984	1.11711	-0.0236288
FLAG_ZF_chip_peak_13757	0.0095355	0.00279	5.99488	3.41827	6.0137	7.42777	-0.0045205	-1.11966	1.11514	0.0067455
FLAG_ZF_chip_peak_14256	0.00146688	0.00261083	9.87505	4.63366	7.80744	7.93407	0.338938	-0.775911	1.11485	-0.00114396
FLAG_ZF_chip_peak_1000	0.00168045	0	15.0783	8.12078	6.56142	7.65222	1.2004	0.085741	1.11466	0.00168045
FLAG_ZF_chip_peak_8040	0.00294091	0.00121158	11.2028	5.54798	7.40494	7.93801	0.597303	-0.516815	1.11412	0.00172933
FLAG_ZF_chip_peak_4963a	0.0094865	0.152157	7.43266	3.91193	5.99093	6.82439	0.3111	-0.802822	1.11392	-0.142671
FLAG_ZF_chip_peak_4234	0.0037815	0.0024795	11.9999	6.04631	7.23117	7.88507	0.730723	-0.383068	1.11379	0.001302
FLAG_ZF_chip_peak_5222	0.00198411	0.00198411	13.8026	7.6272	7.44322	8.89947	0.890944	-0.222566	1.11351	0
FLAG_ZF_chip_peak_13276a	0.0287102	0.0111377	8.48073	3.97743	6.31462	6.4078	0.425493	-0.687995	1.11349	0.0175725
FLAG_ZF_chip_peak_15076	0.00227833	0.00269104	11.5704	6.54499	6.75562	8.26434	0.776282	-0.336508	1.11279	-0.000412709
FLAG_ZF_chip_peak_6220	0.00555542	0	6.46811	3.33156	5.87635	6.54544	0.138424	-0.974292	1.11272	0.00555542
FLAG_ZF_chip_peak_18284	0.0763063	0.76403	7.60544	3.27731	6.22008	5.79419	0.290098	-0.822097	1.1122	-0.687723
FLAG_ZF_chip_peak_5767	0.86399	0.823002	4.41852	2.81262	5.27789	7.26265	-0.256398	-1.36858	1.11218	0.0409877
FLAG_ZF_chip_peak_15751	0.0014705	0.00125	7.94386	4.90294	5.52719	7.37049	0.523292	-0.588114	1.11141	0.0002205
FLAG_ZF_chip_peak_2900	0.00105036	0	11.9473	4.90306	6.57806	5.83132	0.860946	-0.250141	1.11109	0.00105036
FLAG_ZF_chip_peak_17215	0.618095	0.793185	8.85336	4.08691	6.61628	6.59637	0.420204	-0.690662	1.11087	-0.17509
FLAG_ZF_chip_peak_1058	0.122284	0.312765	13.8604	8.06139	7.48448	9.3987	0.888994	-0.221432	1.11043	-0.19048
FLAG_ZF_chip_peak_6305	0.000729111	0.00538211	31.9555	14.403	7.02997	6.83975	2.18447	1.07435	1.11012	-0.004653
FLAG_ZF_chip_peak_18863	0.000158864	0.0133273	12.9204	5.92757	7.17928	7.1084	0.847738	-0.262085	1.10982	-0.0131684
FLAG_ZF_chip_peak_6034	0.660808	0.802919	9.39886	4.34409	6.82059	6.79807	0.462591	-0.646072	1.10866	-0.142111
FLAG_ZF_chip_peak_12652	0.855714	0.724025	7.03223	3.365	7.52333	7.7627	-0.0973895	-1.20595	1.10856	0.131688
FLAG_ZF_chip_peak_256	0.0602691	0.155368	12.7005	6.61815	7.24071	8.13384	0.810681	-0.29751	1.10819	-0.0950987
FLAG_ZF_chip_peak_14301	0.08322	0.354123	8.56405	4.32365	5.38561	5.85623	0.669185	-0.437723	1.10691	-0.270903
FLAG_ZF_chip_peak_12231	0.181805	0.170943	12.2332	6.39897	6.97636	7.85874	0.81026	-0.296459	1.10672	0.0108617
FLAG_ZF_chip_peak_19525	0.165214	0.407575	14.0159	7.01667	6.71447	7.23712	1.06172	-0.0446281	1.10634	-0.242361
FLAG_ZF_chip_peak_8543	0.177826	0.227834	13.3745	7.2311	6.48466	7.5482	1.04438	-0.0619189	1.1063	-0.0500083
FLAG_ZF_chip_peak_7158a	0.0949535	0.284274	12.6424	6.03735	6.81401	7.00319	0.891699	-0.214097	1.1058	-0.189321
FLAG_ZF_chip_peak_11194	0.10032	0.302989	11.5517	5.88077	6.24058	6.83648	0.888351	-0.217248	1.1056	-0.202669
FLAG_ZF_chip_peak_15782	0	0.00105937	9.64268	5.02779	7.01513	7.87056	0.458965	-0.646542	1.10551	-0.00105937
FLAG_ZF_chip_peak_6523	0.00135852	0.00194461	14.4033	7.04873	7.00107	7.36834	1.04075	-0.0639755	1.10473	-0.000586093
FLAG_ZF_chip_peak_7724	0.00106833	0.00213667	8.50022	4.62526	7.04598	8.2421	0.270698	-0.833477	1.10418	-0.00106833
FLAG_ZF_chip_peak_879	0.00168173	0.00236692	8.97601	4.20258	7.49394	7.53964	0.26035	-0.843222	1.10357	-0.000685192
FLAG_ZF_chip_peak_18994a	0.00789171	0.00173875	12.9418	7.12601	5.70712	6.7525	1.18121	0.0776728	1.10353	0.00615296
FLAG_ZF_chip_peak_6260	0.0338592	0.211099	4.99823	2.85314	5.17497	6.34463	-0.0501348	-1.15299	1.10285	-0.17724
FLAG_ZF_chip_peak_13291	0.0699561	0.0961189	7.44717	3.80506	6.76348	7.42036	0.138927	-0.963569	1.1025	-0.0261627
FLAG_ZF_chip_peak_10859	0.487532	0.819697	4.22652	2.26544	5.20577	5.9903	-0.300641	-1.40284	1.10219	-0.332165
FLAG_ZF_chip_peak_1278	0.111171	0.201487	7.33149	4.03919	5.40064	6.38683	0.440974	-0.661036	1.10201	-0.0903157
FLAG_ZF_chip_peak_13015	0.0221043	0.0222123	7.54272	3.4664	6.14604	6.0629	0.295427	-0.80657	1.102	-0.00010797
FLAG_ZF_chip_peak_9467	0.053404	0.200738	9.70777	4.84115	6.57759	7.04072	0.561582	-0.540374	1.10196	-0.147334
FLAG_ZF_chip_peak_14536	0.637442	0.767698	13.4448	6.61776	7.4943	7.91692	0.843177	-0.258596	1.10177	-0.130256
FLAG_ZF_chip_peak_17727	0.0240002	0.0406205	7.01883	3.70552	6.29842	7.13494	0.156242	-0.945227	1.10147	-0.0166202
FLAG_ZF_chip_peak_10989	0.001445	0.003617	5.99254	3.238	5.12445	5.94029	0.22577	-0.875429	1.1012	-0.002172
FLAG_ZF_chip_peak_14669	0.0276275	0.0425725	10.0887	4.98365	7.01792	7.43717	0.523625	-0.577549	1.10117	-0.014945
FLAG_ZF_chip_peak_19890a	0.00395085	0.00366293	11.6617	5.89473	7.03312	7.6266	0.729538	-0.371614	1.10115	0.000287927
FLAG_ZF_chip_peak_16189	0.00738417	0.000372083	6.91279	4.1679	6.10828	7.8962	0.178503	-0.921837	1.10034	0.00701208
FLAG_ZF_chip_peak_4694	0.00377	0.00260417	13.2376	6.74982	7.36053	8.04602	0.846759	-0.253427	1.10019	0.00116583
FLAG_ZF_chip_peak_13295	0.00113211	0.0037775	8.38793	4.26595	6.09733	6.64527	0.460137	-0.639462	1.0996	-0.00264539
FLAG_ZF_chip_peak_3179a	0.128723	0.199711	17.2571	8.74693	7.10167	7.7056	1.28096	0.182869	1.09809	-0.070988
FLAG_ZF_chip_peak_4285	0.298638	0.404432	8.45591	4.65401	6.66817	7.85447	0.342669	-0.755038	1.09771	-0.105794
FLAG_ZF_chip_peak_13329	0.171351	0.22288	10.341	5.17332	6.5898	7.05524	0.650067	-0.447605	1.09767	-0.0515292
FLAG_ZF_chip_peak_18661a	0.00327981	0.00499423	6.17648	3.13084	5.68304	6.16296	0.120122	-0.977071	1.09719	-0.00171442
FLAG_ZF_chip_peak_17415	0.539412	0.735924	7.61224	3.13617	8.16124	7.19069	-0.100467	-1.19712	1.09666	-0.196511
FLAG_ZF_chip_peak_8531	0.136205	0.283188	11.0763	5.94037	6.8988	7.90988	0.683053	-0.413105	1.09616	-0.146983
FLAG_ZF_chip_peak_10041a	0.00116625	0.00406325	9.77672	2.63871	9.91167	5.7176	-0.0197781	-1.11558	1.0958	-0.002897
FLAG_ZF_chip_peak_10557	0.803008	0.789769	8.63094	2.40034	13.0043	7.72941	-0.591394	-1.68712	1.09572	0.0132396
FLAG_ZF_chip_peak_2872a	0.118508	0.175432	9.6473	4.4362	6.08911	5.98411	0.663894	-0.431812	1.09571	-0.0569241
FLAG_ZF_chip_peak_13282	0.00646783	0.0323533	9.07009	3.94368	6.66185	6.1902	0.445193	-0.650443	1.09564	-0.0258855
FLAG_ZF_chip_peak_10565	0.873169	0.76656	9.45223	2.65969	12.2223	7.34852	-0.37079	-1.46619	1.0954	0.106609
FLAG_ZF_chip_peak_2307	0.344402	0.354868	10.9553	6.04251	7.01573	8.26528	0.642964	-0.451915	1.09488	-0.010466
FLAG_ZF_chip_peak_7698	0.00148804	0.00176464	13.8106	7.62413	7.02331	8.28029	0.975547	-0.119109	1.09466	-0.000276607
FLAG_ZF_chip_peak_3390	0	0.08478	9.42812	4.28156	6.65408	6.45338	0.502731	-0.591919	1.09465	-0.08478
FLAG_ZF_chip_peak_18173	0.433142	0.611737	13.3774	6.13887	7.2086	7.06317	0.892009	-0.202344	1.09435	-0.178595
FLAG_ZF_chip_peak_18092a	0.00300469	0.00408594	7.28818	4.3629	5.05496	6.46055	0.52786	-0.56637	1.09423	-0.00108125
FLAG_ZF_chip_peak_1087	0.0029774	0.00415799	11.763	5.58026	7.13507	7.22224	0.721261	-0.372115	1.09338	-0.00118059
FLAG_ZF_chip_peak_15384	0.004	0.00318275	8.33015	4.57607	6.25524	7.32959	0.413277	-0.679623	1.0929	0.00081725
FLAG_ZF_chip_peak_9364	0.000440972	0.00330972	8.10989	4.93552	6.26496	8.13184	0.372379	-0.720378	1.09276	-0.00286875
FLAG_ZF_chip_peak_15520	0	0	14.0573	7.62928	7.09536	8.2109	0.986368	-0.105993	1.09236	0
FLAG_ZF_chip_peak_4382	0.004005	0.00690533	13.718	6.66824	7.37493	7.64167	0.895364	-0.196581	1.09194	-0.00290033
FLAG_ZF_chip_peak_18192a	0.0023097	0.0197769	12.9462	6.1635	7.05566	7.1598	0.875676	-0.216169	1.09185	-0.0174672
FLAG_ZF_chip_peak_8557	0	0.00189386	11.1463	6.20967	6.61069	7.84751	0.753698	-0.337718	1.09142	-0.00189386
FLAG_ZF_chip_peak_4873	0.00578694	0.00514472	9.21342	5.19272	6.16997	7.4074	0.578474	-0.512478	1.09095	0.000642222
FLAG_ZF_chip_peak_644	0.508359	0.59537	11.5007	5.73412	7.70717	8.18352	0.577451	-0.513148	1.0906	-0.0870114
FLAG_ZF_chip_peak_16478	0.00596639	0.00199056	10.435	5.29853	6.58548	7.12121	0.664068	-0.42653	1.0906	0.00397583
FLAG_ZF_chip_peak_5040	0.0010825	0.00158723	24.0764	11.3177	8.08406	8.09271	1.57447	0.483883	1.09059	-0.000504732
FLAG_ZF_chip_peak_6003a	0.00585552	0.019072	7.76151	3.70993	5.65674	5.75667	0.456367	-0.633845	1.09021	-0.0132164
FLAG_ZF_chip_peak_2218a	0.00754234	0.0303709	10.6962	5.39232	6.34052	6.80474	0.754429	-0.335634	1.09006	-0.0228285
FLAG_ZF_chip_peak_7623	0.00523795	0.00224841	8.96002	4.79642	6.40518	7.29275	0.484263	-0.604504	1.08877	0.00298955
FLAG_ZF_chip_peak_3305	0	0.00189375	11.5217	5.24424	6.97293	6.75001	0.72452	-0.364155	1.08868	-0.00189375
FLAG_ZF_chip_peak_18771	0.00374834	0.00142967	8.16652	4.23416	6.9967	7.71005	0.223047	-0.864665	1.08771	0.00231867
FLAG_ZF_chip_peak_8144	0.00123143	0.00723929	7.80722	4.01075	6.77522	7.39372	0.204539	-0.882429	1.08697	-0.00600786
FLAG_ZF_chip_peak_7675a	0.112396	0.156108	9.03056	5.11332	6.07698	7.30886	0.571462	-0.515386	1.08685	-0.0437125
FLAG_ZF_chip_peak_2757	0.0097795	0.0226545	6.72391	3.20804	6.35621	6.43739	0.0811333	-1.00479	1.08592	-0.012875
FLAG_ZF_chip_peak_5499	0.0607627	0.182167	6.32457	2.88996	5.85498	5.67795	0.111304	-0.974321	1.08563	-0.121404
FLAG_ZF_chip_peak_12336	0.0270735	0.00158415	13.3924	6.76624	7.26894	7.79173	0.881597	-0.203588	1.08518	0.0254894
FLAG_ZF_chip_peak_857	0.0185897	0.00954312	11.1088	6.00254	6.67728	7.65422	0.734371	-0.350682	1.08505	0.00904656
FLAG_ZF_chip_peak_17596	0.883983	0.84245	6.3815	3.52214	6.84947	8.0192	-0.102096	-1.18701	1.08491	0.0415327
FLAG_ZF_chip_peak_5850	0.690573	0.590843	4.35859	2.55901	5.61679	6.99426	-0.365884	-1.45058	1.0847	0.0997304
FLAG_ZF_chip_peak_6491	0.583926	0.788162	11.9229	5.77459	7.69671	7.90495	0.631416	-0.453038	1.08445	-0.204237
FLAG_ZF_chip_peak_15560	0.002974	0.004187	11.1496	6.49324	6.72011	8.29722	0.730433	-0.35369	1.08412	-0.001213
FLAG_ZF_chip_peak_18567	0.005516	0.0472178	6.42003	3.47959	5.39752	6.20193	0.250283	-0.8338	1.08408	-0.0417018
FLAG_ZF_chip_peak_3779	0.335902	0.410066	9.69214	5.42837	6.83089	8.10787	0.504742	-0.578805	1.08355	-0.074164
FLAG_ZF_chip_peak_19920	0.00758217	0.00450315	16.1108	7.96157	7.33971	7.68638	1.13424	0.0507487	1.08349	0.00307902
FLAG_ZF_chip_peak_9835	0.0039975	0	11.1385	5.82875	6.62663	7.3476	0.749209	-0.334086	1.0833	0.0039975
FLAG_ZF_chip_peak_6183	0.0634599	0.169477	9.97802	4.17379	7.4713	6.62087	0.417395	-0.665665	1.08306	-0.106017
FLAG_ZF_chip_peak_14520	0.00706075	0.0173278	14.6744	7.82404	7.57661	8.55342	0.953677	-0.128587	1.08226	-0.0102671
FLAG_ZF_chip_peak_6705	0.00181654	0.00178692	7.09656	4.02435	6.58795	7.90855	0.107291	-0.974659	1.08195	2.9615e-05
FLAG_ZF_chip_peak_8167a	0.0004521	0.0028249	9.37132	4.7928	5.94164	6.43089	0.657392	-0.424148	1.08154	-0.0023728
FLAG_ZF_chip_peak_19272	0.00593056	0.00187792	8.10464	4.01074	5.80018	6.07401	0.482651	-0.598783	1.08143	0.00405264
FLAG_ZF_chip_peak_9107	0.175495	0.286066	15.4255	6.92966	7.73744	7.35544	0.99539	-0.0860264	1.08142	-0.110572
FLAG_ZF_chip_peak_18138	0.195767	0.160628	11.5529	6.09525	5.79125	6.46488	0.996308	-0.0849377	1.08125	0.0351389
FLAG_ZF_chip_peak_17374	0.11589	0.167204	10.7597	5.78794	6.7082	7.635	0.681645	-0.399578	1.08122	-0.0513139
FLAG_ZF_chip_peak_7298	0.00129547	0.00246281	8.36954	4.52663	7.06205	8.07847	0.245061	-0.835645	1.08071	-0.00116734
FLAG_ZF_chip_peak_4280	0.006305	0.00298944	10.8391	5.01136	7.16165	7.00123	0.597875	-0.482406	1.08028	0.00331556
FLAG_ZF_chip_peak_14185	0.0011365	0.001282	9.26815	5.02252	6.36124	7.28858	0.542972	-0.537226	1.0802	-0.0001455
FLAG_ZF_chip_peak_9287a	0.001638	0.0054981	16.3731	8.3381	6.76947	7.28773	1.27422	0.194249	1.07997	-0.0038601
FLAG_ZF_chip_peak_5031a	0.0134832	0.00211456	6.33521	3.69732	5.91572	7.29585	0.0988379	-0.980598	1.07944	0.0113687
FLAG_ZF_chip_peak_2742	0.0431417	0.173627	7.04791	3.27019	5.49886	5.39148	0.358062	-0.721307	1.07937	-0.130486
FLAG_ZF_chip_peak_1010	0.570948	0.680045	10.9122	6.07023	6.56217	7.7072	0.733701	-0.344456	1.07816	-0.109098
FLAG_ZF_chip_peak_18512	0.828287	0.707092	9.50991	5.71829	6.96998	8.84864	0.448277	-0.629871	1.07815	0.121195
FLAG_ZF_chip_peak_7855a	0.00113472	0.0256815	8.4461	4.53829	5.75738	6.53132	0.552874	-0.525226	1.0781	-0.0245468
FLAG_ZF_chip_peak_4389	0.0430627	0.175301	11.3898	5.63422	6.92976	7.2367	0.716867	-0.361116	1.07798	-0.132238
FLAG_ZF_chip_peak_4827	0.00806604	0.00184521	8.29324	4.86856	6.08565	7.54089	0.446523	-0.631241	1.07776	0.00622083
FLAG_ZF_chip_peak_8170a	0.030907	0.0700551	13.8591	7.05533	8.84996	9.50822	0.647095	-0.430461	1.07756	-0.0391481
FLAG_ZF_chip_peak_16067a	0.00268202	0.00537692	12.0868	5.6695	7.17873	7.10503	0.751635	-0.32562	1.07726	-0.0026949
FLAG_ZF_chip_peak_12038	0.226195	0.257706	13.1512	6.93653	7.63014	8.49144	0.785411	-0.291797	1.07721	-0.0315108
FLAG_ZF_chip_peak_2673	0.742203	0.817461	6.26318	3.34584	6.66759	7.51395	-0.090272	-1.1672	1.07693	-0.075258
FLAG_ZF_chip_peak_464	0.0020224	0.0043726	13.1988	7.11707	6.90296	7.85003	0.935115	-0.141414	1.07653	-0.0023502
FLAG_ZF_chip_peak_17287	0.107313	0.347382	6.65475	3.44463	5.98593	6.53365	0.152809	-0.923537	1.07635	-0.240069
FLAG_ZF_chip_peak_7217	0.075469	0.177076	8.55223	4.23477	6.76226	7.05948	0.338795	-0.737278	1.07607	-0.101607
FLAG_ZF_chip_peak_8169a	0.00462892	0.00156473	26.8348	14.4449	6.52672	7.40649	2.03967	0.963694	1.07598	0.00306419
FLAG_ZF_chip_peak_2908	0.359809	0.576018	12.9836	6.82811	6.21114	6.88567	1.06376	-0.0121106	1.07587	-0.216209
FLAG_ZF_chip_peak_9099	0.0014949	0.001475	13.3194	6.67731	6.98526	7.38006	0.931139	-0.144366	1.07551	1.9904e-05
FLAG_ZF_chip_peak_17960	0.010276	0.00384615	8.97448	4.9359	6.5831	7.62573	0.447061	-0.627563	1.07462	0.00642981
FLAG_ZF_chip_peak_10518	0.772587	0.779226	15.9854	3.89136	14.3254	7.34475	0.158178	-0.916438	1.07462	-0.00663808
FLAG_ZF_chip_peak_10262	0.00563863	0.00217165	25.1251	7.07616	13.1666	7.80753	0.932243	-0.1419	1.07414	0.00346698
FLAG_ZF_chip_peak_6185	0	0.0172625	9.59843	4.64194	6.90857	7.03384	0.474412	-0.599584	1.074	-0.0172625
FLAG_ZF_chip_peak_6132a	0.00207425	0.013446	9.0099	4.58061	6.35787	6.79859	0.502969	-0.569696	1.07266	-0.0113718
FLAG_ZF_chip_peak_986	0.001613	0.00051025	6.10599	3.8174	5.95632	7.83191	0.0358044	-1.03677	1.07258	0.00110275
FLAG_ZF_chip_peak_5711	0.805007	0.752884	6.45875	3.35838	7.88964	8.62735	-0.288705	-1.36115	1.07245	0.0521233
FLAG_ZF_chip_peak_1591	0.00487969	0.0231288	10.715	4.90708	7.10564	6.83592	0.592596	-0.478271	1.07087	-0.0182491
FLAG_ZF_chip_peak_16677	0.00223375	0.00811781	10.2072	5.00453	7.10126	7.31385	0.52344	-0.547396	1.07084	-0.00588406
FLAG_ZF_chip_peak_10825	0.752662	0.739859	5.3786	3.31607	6.15751	7.97452	-0.195117	-1.26592	1.07081	0.0128036
FLAG_ZF_chip_peak_7545	0.0035715	0.0130075	13.3544	7.66339	7.9657	9.59844	0.745445	-0.324817	1.07026	-0.009436
FLAG_ZF_chip_peak_10729	0.874207	0.788957	5.58889	2.96157	7.19036	7.99987	-0.363502	-1.43362	1.07011	0.0852496
FLAG_ZF_chip_peak_17690	0.263092	0.389	9.10701	4.48806	6.43309	6.65416	0.501465	-0.568163	1.06963	-0.125908
FLAG_ZF_chip_peak_3623	0.00106833	0.00404583	10.2901	5.08971	6.07543	6.30717	0.760201	-0.309409	1.06961	-0.0029775
FLAG_ZF_chip_peak_14632	0	0.00159875	12.116	5.87527	6.7149	6.83412	0.851477	-0.218101	1.06958	-0.00159875
FLAG_ZF_chip_peak_11561	0.142392	0.129969	7.86581	4.1539	5.90762	6.54701	0.413019	-0.656368	1.06939	0.0124227
FLAG_ZF_chip_peak_7139a	0.0399625	0.115696	8.63503	4.67536	6.84879	7.77995	0.334353	-0.734685	1.06904	-0.0757331
FLAG_ZF_chip_peak_18309a	0.00193263	0.00165922	7.3579	3.72164	5.87737	6.23602	0.324123	-0.744687	1.06881	0.000273414
FLAG_ZF_chip_peak_2893a	0.658773	0.79833	8.6665	4.1257	6.41839	6.40731	0.433239	-0.63508	1.06832	-0.139556
FLAG_ZF_chip_peak_5976	0.00731797	0.00193531	10.4138	4.72168	6.65727	6.32901	0.645497	-0.422681	1.06818	0.00538266
FLAG_ZF_chip_peak_5193	0.0388626	0.145677	15.0457	7.48149	8.46048	8.819	0.830536	-0.237289	1.06782	-0.106814
FLAG_ZF_chip_peak_5192	0.194652	0.368302	14.522	7.35738	7.77599	8.25663	0.901137	-0.166361	1.0675	-0.17365
FLAG_ZF_chip_peak_3407	0	0.00311042	9.26987	4.61161	5.92382	6.17436	0.64602	-0.421017	1.06704	-0.00311042
FLAG_ZF_chip_peak_15928	0.122527	0.212217	16.4641	8.63076	7.75566	8.51462	1.086	0.0195446	1.06646	-0.0896907
FLAG_ZF_chip_peak_878a	0.00351222	0.0040875	8.30665	4.25984	6.92582	7.43554	0.262281	-0.803636	1.06592	-0.000575278
FLAG_ZF_chip_peak_12384	0.00279154	0.00272827	13.8951	7.85334	5.30849	6.28079	1.3882	0.322362	1.06584	6.3269e-05
FLAG_ZF_chip_peak_16071	0.00148292	0.00204604	9.47184	5.06899	6.89518	7.72356	0.458056	-0.607567	1.06562	-0.000563125
FLAG_ZF_chip_peak_7045	0.0064115	0.00388451	11.4451	5.86593	7.74146	8.302	0.564047	-0.501099	1.06515	0.00252699
FLAG_ZF_chip_peak_9473	0.00171684	0.00171053	8.77262	4.22651	7.58817	7.6477	0.209256	-0.855559	1.06481	6.316e-06
FLAG_ZF_chip_peak_12591	0.00207327	0.00259385	10.9418	4.60417	6.23255	5.48475	0.811959	-0.252484	1.06444	-0.000520577
FLAG_ZF_chip_peak_9130	0.0147819	0.064944	14.7703	8.34078	8.17858	9.65322	0.852779	-0.210829	1.06361	-0.0501621
FLAG_ZF_chip_peak_3048	0	0.0214821	8.87316	4.52989	7.22768	7.70849	0.295916	-0.766973	1.06289	-0.0214821
FLAG_ZF_chip_peak_3033	0.00492281	0.00429344	7.56327	3.68564	5.70355	5.80582	0.40715	-0.655585	1.06274	0.000629375
FLAG_ZF_chip_peak_11749	0.344269	0.611712	10.6499	5.03836	7.00088	6.91751	0.60523	-0.4573	1.06253	-0.267442
FLAG_ZF_chip_peak_10300	0.58921	0.634297	17.9039	4.78241	13.6851	7.63262	0.38766	-0.674439	1.0621	-0.0450873
FLAG_ZF_chip_peak_13966	0.00428922	0.006165	9.77454	5.01335	5.86417	6.2795	0.737102	-0.324874	1.06198	-0.00187578
FLAG_ZF_chip_peak_9170	0.0018115	0.00081	10.6582	5.59326	5.81615	6.36953	0.873826	-0.1875	1.06133	0.0010015
FLAG_ZF_chip_peak_19584	0.00483042	0.00535687	8.34631	4.88385	6.67063	8.14352	0.323316	-0.737635	1.06095	-0.000526458
FLAG_ZF_chip_peak_17431	0.868818	0.754459	4.41802	2.69531	5.47349	6.96664	-0.309062	-1.37001	1.06095	0.114359
FLAG_ZF_chip_peak_5144	0.002	0	13.6155	7.82703	7.44952	8.9265	0.870029	-0.189629	1.05966	0.002
FLAG_ZF_chip_peak_6205	0.00173708	0.0012625	5.89085	3.72823	5.58448	7.36631	0.0770533	-0.982452	1.05951	0.000474583
FLAG_ZF_chip_peak_10637	0.833849	0.756572	5.43664	2.71845	6.85461	7.14197	-0.334359	-1.39354	1.05918	0.0772769
FLAG_ZF_chip_peak_17783	0.027555	0.100335	4.81038	2.73454	5.06556	5.99605	-0.0745712	-1.13271	1.05814	-0.07278
FLAG_ZF_chip_peak_2411a	0.00312966	0.00489627	7.74314	3.90549	6.32565	6.64231	0.291703	-0.766182	1.05789	-0.00176661
FLAG_ZF_chip_peak_3386	0.62091	0.767925	9.45332	4.73267	7.59406	7.91452	0.315948	-0.741849	1.0578	-0.147015
FLAG_ZF_chip_peak_10331	0.441026	0.697326	9.02614	2.34949	9.50556	5.1488	-0.0746614	-1.13189	1.05723	-0.2563
FLAG_ZF_chip_peak_8141	0.00146768	0.000935357	20.5303	10.8568	7.65115	8.41868	1.42401	0.36693	1.05708	0.000532322
FLAG_ZF_chip_peak_18514	0.00165667	0.00340306	9.09123	4.34202	6.76818	6.72462	0.425707	-0.631087	1.05679	-0.00174639
FLAG_ZF_chip_peak_3273	0.00407453	0.00421643	7.13342	3.86048	5.94844	6.69529	0.262083	-0.794367	1.05645	-0.000141896
FLAG_ZF_chip_peak_3854	0.196314	0.301005	12.0968	5.62382	6.72351	6.49818	0.84734	-0.208484	1.05582	-0.104691
FLAG_ZF_chip_peak_9831	0.0617692	0.30088	10.6395	5.25315	7.43078	7.62665	0.517838	-0.537867	1.05571	-0.239111
FLAG_ZF_chip_peak_12827	0.806918	0.740473	5.57837	2.79997	7.10054	7.40239	-0.348083	-1.40258	1.0545	0.0664446
FLAG_ZF_chip_peak_6167	0.000864	0.003316	6.80957	3.67131	5.45404	6.1067	0.320237	-0.7341	1.05434	-0.002452
FLAG_ZF_chip_peak_12912	0.00130854	0.00258354	8.75494	4.80333	5.78891	6.59432	0.596806	-0.45719	1.054	-0.001275
FLAG_ZF_chip_peak_19914	0.0230123	0.171838	11.7566	6.60279	6.74855	7.86908	0.800821	-0.253118	1.05394	-0.148825
FLAG_ZF_chip_peak_6458	0.0409319	0.0627869	5.14447	2.85059	5.74229	6.6007	-0.158605	-1.21136	1.05275	-0.021855
FLAG_ZF_chip_peak_12413	0.177466	0.36064	15.4186	7.92573	7.26465	7.74507	1.0857	0.0332663	1.05244	-0.183174
FLAG_ZF_chip_peak_9522	0.124347	0.182744	14.5607	8.26779	7.30253	8.59457	0.995611	-0.0559232	1.05153	-0.0583972
FLAG_ZF_chip_peak_3729a	0.00224769	0.00676961	6.92994	3.73931	5.2707	5.89431	0.39485	-0.656553	1.0514	-0.00452192
FLAG_ZF_chip_peak_831a	0.103269	0.10282	8.4349	4.23584	6.37013	6.62956	0.405049	-0.646264	1.05131	0.000448952
FLAG_ZF_chip_peak_1294	0.00177471	0.00662706	6.13581	3.484	6.24772	7.34802	-0.0260767	-1.07661	1.05054	-0.00485235
FLAG_ZF_chip_peak_3909	0.00539042	0.00297625	9.60016	4.2827	5.60773	5.18074	0.775641	-0.27464	1.05028	0.00241417
FLAG_ZF_chip_peak_19244	0.104702	0.463681	15.9132	8.01961	6.86761	7.16631	1.21234	0.162302	1.05004	-0.358979
FLAG_ZF_chip_peak_11882	0.00871444	0.00587972	9.46457	5.42592	6.89658	8.18609	0.456655	-0.593308	1.04996	0.00283472
FLAG_ZF_chip_peak_13108	0.10623	0.240213	6.56999	3.0537	5.6479	5.43421	0.218177	-0.831512	1.04969	-0.133983
FLAG_ZF_chip_peak_13135	0.00237125	0.0017125	5.14863	3.3331	5.34782	7.1639	-0.0547622	-1.10388	1.04912	0.00065875
FLAG_ZF_chip_peak_4711	0.0809578	0.181184	10.4144	5.74021	7.16208	8.16468	0.54013	-0.508294	1.04842	-0.100226
FLAG_ZF_chip_peak_12114	0.00138875	0.00219292	10.5171	6.69517	6.93005	9.12424	0.601794	-0.446583	1.04838	-0.000804167
FLAG_ZF_chip_peak_4769a	0.324375	0.516538	15.9044	7.95572	7.65894	7.92328	1.05421	0.00589591	1.04831	-0.192162
FLAG_ZF_chip_peak_1463	0.0022282	0.0034684	11.1581	5.85725	7.39498	8.0262	0.593469	-0.454492	1.04796	-0.0012402
FLAG_ZF_chip_peak_2853	0	0.0023545	8.03747	4.36222	6.04272	6.77654	0.411542	-0.635485	1.04703	-0.0023545
FLAG_ZF_chip_peak_16373a	0.503824	0.677493	15.0182	7.8584	7.41046	8.01009	1.01908	-0.027584	1.04666	-0.173669
FLAG_ZF_chip_peak_2962	0.00562337	0.00606098	7.58311	3.6595	6.34032	6.32065	0.258234	-0.788424	1.04666	-0.000437608
FLAG_ZF_chip_peak_18416	0.0076425	0.0014705	7.76716	3.93857	6.16347	6.45608	0.333646	-0.712986	1.04663	0.006172
FLAG_ZF_chip_peak_4765	0.0080865	0.000595	7.81858	4.31403	6.48429	7.39028	0.269958	-0.776591	1.04655	0.0074915
FLAG_ZF_chip_peak_2801	0.798191	0.769931	4.1674	2.20089	5.66512	6.1797	-0.442959	-1.48945	1.04649	0.0282602
FLAG_ZF_chip_peak_9866	0.00373887	0.00388375	7.64875	3.71522	6.39698	6.41573	0.257833	-0.788164	1.046	-0.000144881
FLAG_ZF_chip_peak_9341	0.00582727	0.00510682	9.65183	5.68802	5.59508	6.8076	0.786644	-0.259218	1.04586	0.000720455
FLAG_ZF_chip_peak_3944	0.0015825	0.000919375	23.9245	11.5866	7.07413	7.07253	1.75786	0.71216	1.0457	0.000663125
FLAG_ZF_chip_peak_8133	0.00173611	0.0020575	7.42568	4.59112	5.69858	7.27125	0.381921	-0.663356	1.04528	-0.000321389
FLAG_ZF_chip_peak_16873	0.134451	0.399663	25.1414	13.5132	6.9876	7.74767	1.84719	0.80253	1.04466	-0.265212
FLAG_ZF_chip_peak_17744a	0.00595576	0.00261401	6.95553	3.42964	6.16979	6.27522	0.172939	-0.87161	1.04455	0.00334174
FLAG_ZF_chip_peak_6921	0.241757	0.466867	10.5539	5.49823	6.36621	6.83923	0.729276	-0.314867	1.04414	-0.22511
FLAG_ZF_chip_peak_3568	0.0014705	0.0025595	4.99677	2.81878	4.97003	5.78148	0.00773936	-1.03637	1.04411	-0.001089
FLAG_ZF_chip_peak_15119	0.00133179	0.00111488	6.81935	3.93424	6.18943	7.36026	0.139827	-0.903672	1.0435	0.000216905
FLAG_ZF_chip_peak_11253	0.440517	0.803004	10.5652	5.5405	7.07406	7.64336	0.578716	-0.46419	1.04291	-0.362487
FLAG_ZF_chip_peak_18442	0.00126679	0.00174143	7.69147	5.0714	5.54808	7.53488	0.47127	-0.571201	1.04247	-0.000474643
FLAG_ZF_chip_peak_6432a	0.365243	0.426363	5.93018	3.42713	5.51659	6.56624	0.104299	-0.938066	1.04236	-0.06112
FLAG_ZF_chip_peak_734	0.648294	0.770034	10.5223	5.57191	7.51394	8.19347	0.485807	-0.556303	1.04211	-0.12174
FLAG_ZF_chip_peak_5731	0.70264	0.66615	2.80182	1.57574	4.8179	5.57938	-0.782037	-1.82407	1.04203	0.0364897
FLAG_ZF_chip_peak_8783a	0.00495911	0	13.0506	7.198	6.5642	7.44952	0.991426	-0.0495519	1.04098	0.00495911
FLAG_ZF_chip_peak_151	0.000833375	0.0023945	9.81834	5.30635	6.51495	7.24397	0.591724	-0.449061	1.04078	-0.00156113
FLAG_ZF_chip_peak_11944	0.81345	0.855639	10.8032	6.19254	7.97008	9.39776	0.438788	-0.601785	1.04057	-0.042189
FLAG_ZF_chip_peak_3532	0.0787996	0.1115	5.70514	3.32179	5.64177	6.75704	0.016114	-1.02443	1.04055	-0.0327001
FLAG_ZF_chip_peak_10665	0.822116	0.689621	5.17527	2.51452	8.01909	8.01422	-0.631806	-1.67228	1.04047	0.132496
FLAG_ZF_chip_peak_173	0.529394	0.57454	10.7596	5.81338	7.05599	7.84141	0.608703	-0.431734	1.04044	-0.0451457
FLAG_ZF_chip_peak_228	0.149205	0.229017	11.0703	5.94013	7.77661	8.5822	0.509485	-0.530852	1.04034	-0.0798112
FLAG_ZF_chip_peak_2439	0.00725933	0.0244634	6.60319	3.44219	6.12609	6.56652	0.108195	-0.931804	1.04	-0.0172041
FLAG_ZF_chip_peak_17358	0.794704	0.802107	6.42763	3.42069	6.68966	7.3186	-0.0576465	-1.09728	1.03963	-0.00740333
FLAG_ZF_chip_peak_18325	0.00245861	0.00145611	7.52672	3.8306	6.11322	6.39549	0.300089	-0.739483	1.03957	0.0010025
FLAG_ZF_chip_peak_3251	0.00192114	0.00459455	11.7585	6.18827	7.21789	7.80785	0.704059	-0.33539	1.03945	-0.00267341
FLAG_ZF_chip_peak_8191	0.00823594	0.00988961	18.0981	10.5469	8.69757	10.4182	1.05716	0.0177083	1.03945	-0.00165367
FLAG_ZF_chip_peak_15369	0.00130203	0.00585781	10.9959	6.08493	7.25289	8.24926	0.600341	-0.439024	1.03937	-0.00455578
FLAG_ZF_chip_peak_19042a	0.314287	0.373936	12.2603	5.69942	7.05974	6.74016	0.796301	-0.241967	1.03827	-0.0596493
FLAG_ZF_chip_peak_6453	0.000957778	0.00138056	11.3435	6.81713	5.81338	7.17491	0.964419	-0.0737968	1.03822	-0.000422778
FLAG_ZF_chip_peak_11130	0.00113	0.00335086	23.5682	12.6785	6.69316	7.39372	1.81608	0.778015	1.03807	-0.00222086
FLAG_ZF_chip_peak_11320	0.0904517	0.111829	23.9336	12.5855	7.84409	8.47012	1.60936	0.571306	1.03805	-0.0213775
FLAG_ZF_chip_peak_17990	0.00282511	0.00124727	9.32222	4.60102	7.97178	8.07436	0.225772	-0.811396	1.03717	0.00157784
FLAG_ZF_chip_peak_3432	0.338089	0.411054	10.0707	4.79801	7.73951	7.56676	0.379851	-0.657239	1.03709	-0.0729643
FLAG_ZF_chip_peak_6338	0.00232625	0	9.23072	4.60402	6.92055	7.08254	0.415557	-0.621372	1.03693	0.00232625
FLAG_ZF_chip_peak_8124	0.0527575	0.14431	10.7462	5.9346	6.65596	7.54082	0.691108	-0.34557	1.03668	-0.091553
FLAG_ZF_chip_peak_7885	0.00248068	0.0130466	10.6431	5.72853	6.41942	7.08483	0.729405	-0.306569	1.03597	-0.0105659
FLAG_ZF_chip_peak_1907	0.00132032	0.00176866	31.365	15.977	7.44144	7.77255	2.0755	1.03953	1.03597	-0.000448333
FLAG_ZF_chip_peak_7657	0.00372111	0.000391111	9.18345	5.33594	5.22452	6.22329	0.813738	-0.221936	1.03567	0.00333
FLAG_ZF_chip_peak_676	0.0146577	0.00337583	12.0529	5.66481	7.31834	7.05125	0.719791	-0.315852	1.03564	0.0112819
FLAG_ZF_chip_peak_18154	0.399487	0.482733	10.0778	5.54081	5.98648	6.74691	0.751405	-0.284131	1.03554	-0.083245
FLAG_ZF_chip_peak_15633	0.00113667	0.0025605	9.29645	5.23107	6.14294	7.08509	0.597751	-0.437678	1.03543	-0.00142383
FLAG_ZF_chip_peak_8340	0.174107	0.250384	14.0052	8.18032	7.57074	9.06227	0.887455	-0.147716	1.03517	-0.0762762
FLAG_ZF_chip_peak_7572	0.354732	0.463603	11.0194	5.38097	7.55269	7.55775	0.544978	-0.490089	1.03507	-0.108871
FLAG_ZF_chip_peak_12818	0.706131	0.56139	8.86707	4.39265	11.3083	11.4673	-0.350858	-1.38436	1.0335	0.144741
FLAG_ZF_chip_peak_10849a	0.750675	0.748035	6.76072	3.68841	6.20784	6.9307	0.123085	-0.910004	1.03309	0.0026395
FLAG_ZF_chip_peak_10901	0.207235	0.322189	5.08417	2.80799	4.93532	5.57728	0.0428687	-0.990026	1.03289	-0.114954
FLAG_ZF_chip_peak_3476	0.124135	0.513689	10.3425	6.57386	6.23161	8.10406	0.730902	-0.301903	1.0328	-0.389553
FLAG_ZF_chip_peak_10220	0.381303	0.700516	11.1779	3.17136	10.8217	6.28113	0.0467191	-0.985923	1.03264	-0.319214
FLAG_ZF_chip_peak_8635	0.0199655	0.0241668	8.34786	5.56504	6.74866	9.20147	0.306806	-0.72547	1.03228	-0.00420125
FLAG_ZF_chip_peak_18557	0.0156058	0.00861639	7.78452	4.46305	6.70129	7.85747	0.216169	-0.816035	1.0322	0.00698944
FLAG_ZF_chip_peak_17155	0.00484042	0.00776844	10.039	4.46635	6.9052	6.28251	0.539866	-0.492246	1.03211	-0.00292802
FLAG_ZF_chip_peak_7435	0.0023075	0.00316036	8.4518	4.60157	6.36109	7.08086	0.409984	-0.621798	1.03178	-0.000852857
FLAG_ZF_chip_peak_6721	0.135053	0.171959	8.72647	4.78326	6.11419	6.85194	0.513238	-0.51852	1.03176	-0.0369056
FLAG_ZF_chip_peak_18099	0.130793	0.235763	14.2571	7.51489	7.10661	7.6569	1.00445	-0.0270077	1.03145	-0.10497
FLAG_ZF_chip_peak_19953	0.000800768	0.00211722	10.8335	5.89912	7.94148	8.8386	0.448017	-0.583318	1.03134	-0.00131645
FLAG_ZF_chip_peak_9207	0.0115631	0.005235	9.43727	5.36094	6.2615	7.26389	0.591862	-0.438255	1.03012	0.00632808
FLAG_ZF_chip_peak_14034	0.088099	0.291679	7.84657	4.32988	6.27016	7.06455	0.32356	-0.706269	1.02983	-0.20358
FLAG_ZF_chip_peak_12523	0.585902	0.680392	9.25771	4.97209	7.17874	7.86994	0.366924	-0.662501	1.02943	-0.0944902
FLAG_ZF_chip_peak_3838	0.0612304	0.198044	13.4186	6.70847	6.33313	6.46014	1.08324	0.0544173	1.02883	-0.136813
FLAG_ZF_chip_peak_7649	0.000868125	0.00100417	18.1184	7.84893	8.85023	7.82173	1.03367	0.00500773	1.02866	-0.000136042
FLAG_ZF_chip_peak_7526	0.00563196	0	6.13941	3.44337	6.1651	7.05065	-0.00602503	-1.03394	1.02791	0.00563196
FLAG_ZF_chip_peak_9068	0.112407	0.185339	10.7366	5.94861	6.36514	7.18816	0.754274	-0.27307	1.02734	-0.0729314
FLAG_ZF_chip_peak_18292a	0.0207078	0.00404256	9.8786	4.87804	6.37118	6.4122	0.632746	-0.394517	1.02726	0.0166653
FLAG_ZF_chip_peak_19010	0.0076802	0.00265271	10.0768	5.06052	7.2457	7.41389	0.475842	-0.550944	1.02679	0.00502749
FLAG_ZF_chip_peak_142	0.00299679	0	9.56376	5.38017	7.65945	8.77791	0.320337	-0.706225	1.02656	0.00299679
FLAG_ZF_chip_peak_3471	0.028488	0.021768	15.3713	8.0106	6.89116	7.31375	1.15742	0.131298	1.02613	0.00672
FLAG_ZF_chip_peak_15336	0.000905167	0.00327217	8.6845	4.6832	6.81805	7.48412	0.349084	-0.676338	1.02542	-0.002367
FLAG_ZF_chip_peak_15769	0.0201056	0.0277778	9.90155	5.88301	7.04254	8.51609	0.491559	-0.533637	1.0252	-0.00767222
FLAG_ZF_chip_peak_16433	0.00194478	0.000603913	9.67751	4.75166	7.04103	7.03513	0.458849	-0.566147	1.025	0.00134087
FLAG_ZF_chip_peak_5483	0.465505	0.517694	10.085	5.17894	6.52829	6.81814	0.627435	-0.396723	1.02416	-0.0521886
FLAG_ZF_chip_peak_16647	0.00290014	0.00389343	13.0811	7.33665	6.42049	7.32156	1.02673	0.00296978	1.02376	-0.000993286
FLAG_ZF_chip_peak_15365a	0.515692	0.570821	11.1777	6.03256	7.23233	7.93575	0.628089	-0.395596	1.02368	-0.0551291
FLAG_ZF_chip_peak_14163	0.356527	0.415372	12.1625	6.71465	7.05155	7.91389	0.786424	-0.237074	1.0235	-0.0588452
FLAG_ZF_chip_peak_6282	0.0002025	0.00308173	7.17923	3.61509	6.04765	6.19043	0.247453	-0.776011	1.02346	-0.00287923
FLAG_ZF_chip_peak_13500	0.00390354	0.0138579	8.50685	4.76736	6.36601	7.24606	0.418235	-0.604005	1.02224	-0.00995438
FLAG_ZF_chip_peak_17114	0.00287	0.00582313	9.78894	4.30676	7.36617	6.5817	0.410238	-0.611857	1.02209	-0.00295313
FLAG_ZF_chip_peak_4570	0.00249827	0.00491875	9.98808	5.40863	7.39737	8.13281	0.433194	-0.588493	1.02169	-0.00242048
FLAG_ZF_chip_peak_4670	0.00156118	0.00274985	8.10122	4.63278	5.71986	6.63995	0.50216	-0.519295	1.02145	-0.00118868
FLAG_ZF_chip_peak_12675	0.833194	0.765587	6.42735	3.42374	7.23333	7.82127	-0.170435	-1.19183	1.02139	0.067607
FLAG_ZF_chip_peak_17633	0.0363629	0.206172	8.77991	4.14514	6.60868	6.33232	0.409845	-0.611311	1.02116	-0.169809
FLAG_ZF_chip_peak_295	0.00280188	0.00201479	12.4015	7.49936	7.09597	8.69896	0.805437	-0.214076	1.01951	0.000787083
FLAG_ZF_chip_peak_1643	0.000436842	0.00565737	11.6289	6.70783	6.55735	7.6662	0.826525	-0.192665	1.01919	-0.00522053
FLAG_ZF_chip_peak_2409	0.00954779	0.00609544	6.77356	3.7108	6.41564	7.12326	0.0783206	-0.940806	1.01913	0.00345235
FLAG_ZF_chip_peak_7263a	0.298501	0.450515	11.1152	5.27826	7.50982	7.22711	0.565689	-0.453358	1.01905	-0.152015
FLAG_ZF_chip_peak_12964	0.0159867	0.040479	6.44555	3.58534	6.50135	7.32713	-0.0124367	-1.03114	1.0187	-0.0244923
FLAG_ZF_chip_peak_747	0.00317313	0.00079625	12.1475	6.42005	6.27447	6.71836	0.953089	-0.0655255	1.01861	0.00237688
FLAG_ZF_chip_peak_10959	0.218832	0.411346	6.87126	3.6063	6.18224	6.5705	0.152445	-0.865482	1.01793	-0.192514
FLAG_ZF_chip_peak_15012	0	0.00191682	8.12422	4.422	6.17438	6.80512	0.395937	-0.621922	1.01786	-0.00191682
FLAG_ZF_chip_peak_4970	0.000926	0.00419575	11.0479	6.61477	7.19562	8.7226	0.618582	-0.399069	1.01765	-0.00326975
FLAG_ZF_chip_peak_18485	0.000226	0.00752475	13.1086	7.23719	6.88746	7.69828	0.928472	-0.0891079	1.01758	-0.00729875
FLAG_ZF_chip_peak_7333a	0.00987921	0.00434258	14.5377	8.04429	6.55639	7.34428	1.14883	0.131344	1.01748	0.00553663
FLAG_ZF_chip_peak_9667	0.234772	0.271578	11.2513	6.02122	7.61871	8.25209	0.56247	-0.454705	1.01717	-0.036805
FLAG_ZF_chip_peak_1556	0.00447	0.0131344	6.25598	3.84838	5.55029	6.90963	0.172674	-0.844356	1.01703	-0.00866438
FLAG_ZF_chip_peak_13734	0.005165	0.00177188	7.54434	4.51017	6.12896	7.41469	0.299754	-0.717204	1.01696	0.00339313
FLAG_ZF_chip_peak_19445	0.342581	0.460923	11.1677	5.63135	7.09354	7.23257	0.65476	-0.361028	1.01579	-0.118342
FLAG_ZF_chip_peak_5644	0.752954	0.705139	5.17236	3.01966	7.10076	8.38053	-0.457151	-1.47266	1.01551	0.0478147
FLAG_ZF_chip_peak_9548	0.0096925	0.103925	10.9851	6.01573	5.98556	6.62567	0.87599	-0.139325	1.01531	-0.0942327
FLAG_ZF_chip_peak_3589a	0.0203916	0.135792	6.78776	3.40962	5.13277	5.21096	0.403199	-0.611938	1.01514	-0.115401
FLAG_ZF_chip_peak_19488	0.0006325	0	21.5993	10.8111	7.60135	7.68923	1.50666	0.491599	1.01506	0.0006325
FLAG_ZF_chip_peak_7662	0.000750833	0.00137556	20.8747	10.4988	7.42287	7.54356	1.4917	0.476904	1.0148	-0.000624723
FLAG_ZF_chip_peak_1698	0.0044775	0.0068125	7.95613	4.08658	6.22807	6.46347	0.353282	-0.661417	1.0147	-0.002335
FLAG_ZF_chip_peak_1580	0.00349659	0.000909091	7.61734	4.50816	5.6935	6.80776	0.419972	-0.594641	1.01461	0.0025875
FLAG_ZF_chip_peak_8423	0	0	6.42733	3.65811	5.88721	6.76866	0.126637	-0.887771	1.01441	0
FLAG_ZF_chip_peak_17674a	0.0277393	0.024436	6.82198	3.93286	5.37494	6.25815	0.343941	-0.670157	1.0141	0.00330327
FLAG_ZF_chip_peak_13596	0.00564282	0.00176343	10.7717	5.9956	6.94423	7.80463	0.633363	-0.380428	1.01379	0.00387939
FLAG_ZF_chip_peak_13147	0.183597	0.441136	22.5592	12.3145	6.73769	7.42543	1.74339	0.729807	1.01358	-0.257539
FLAG_ZF_chip_peak_14164a	0.003492	0.0031871	24.0473	12.2332	6.65759	6.83722	1.8528	0.839322	1.01348	0.000304896
FLAG_ZF_chip_peak_3392	0.16462	0.261845	9.07234	4.42542	6.74677	6.64052	0.427278	-0.585484	1.01276	-0.097225
FLAG_ZF_chip_peak_1418	0	0	7.69902	4.56342	6.49266	7.76419	0.245865	-0.76672	1.01258	0
FLAG_ZF_chip_peak_8696	0.000505278	0.00174569	9.81533	6.49501	7.20329	9.61482	0.446382	-0.565928	1.01231	-0.00124042
FLAG_ZF_chip_peak_11254	0.00243232	0.0164668	11.0429	5.67071	6.90619	7.15317	0.677161	-0.335054	1.01221	-0.0140345
FLAG_ZF_chip_peak_11408	0.010845	0.00882792	4.23479	2.34676	5.0056	5.59331	-0.241254	-1.25303	1.01178	0.00201708
FLAG_ZF_chip_peak_7637	0.404157	0.656444	13.2162	6.85412	7.43805	7.77738	0.829309	-0.182312	1.01162	-0.252287
FLAG_ZF_chip_peak_6681	0.000365625	0.0212144	7.41436	4.48042	7.22956	8.80668	0.0364147	-0.974963	1.01138	-0.0208487
FLAG_ZF_chip_peak_19468	0.00600688	0.0025865	7.59065	4.53402	5.9113	7.11773	0.360747	-0.650628	1.01137	0.00342038
FLAG_ZF_chip_peak_4136	0.000541667	0.00372194	5.06538	2.78839	5.45201	6.04807	-0.106118	-1.11704	1.01093	-0.00318028
FLAG_ZF_chip_peak_16258	0.590967	0.650667	10.2043	5.80055	7.28008	8.33783	0.487145	-0.523483	1.01063	-0.0597004
FLAG_ZF_chip_peak_2815	0.503048	0.596161	5.96834	3.64877	6.2128	7.65238	-0.0579136	-1.0685	1.01058	-0.0931136
FLAG_ZF_chip_peak_10994	0.00308813	0.00293375	5.69678	3.34351	5.47499	6.4709	0.0572894	-0.952606	1.0099	0.000154375
FLAG_ZF_chip_peak_1860	0.00111717	0.00442867	10.5828	5.50883	7.87385	8.25359	0.426577	-0.583277	1.00985	-0.0033115
FLAG_ZF_chip_peak_9331a	0.0772323	0.101188	14.0978	8.75268	6.69492	8.3688	1.07434	0.0647039	1.00963	-0.0239556
FLAG_ZF_chip_peak_10527	0.00429656	0.000437031	9.88906	2.71313	12.2715	6.77726	-0.311412	-1.32075	1.00933	0.00385953
FLAG_ZF_chip_peak_2430	0.0505878	0.145203	10.8645	5.19122	6.46702	6.21997	0.748447	-0.260835	1.00928	-0.0946152
FLAG_ZF_chip_peak_2373	0.0042542	0.00575796	10.6987	5.19014	6.50522	6.35106	0.717766	-0.291224	1.00899	-0.00150375
FLAG_ZF_chip_peak_919	0.00178958	0.00215569	9.46268	5.55284	6.71393	7.92701	0.49509	-0.51355	1.00864	-0.000366111
FLAG_ZF_chip_peak_12356	0.189973	0.602625	12.1054	5.69353	7.8751	7.45205	0.620286	-0.388312	1.0086	-0.412652
FLAG_ZF_chip_peak_6147	0	0.00499625	9.10077	4.60743	6.83405	6.95798	0.413247	-0.594705	1.00795	-0.00499625
FLAG_ZF_chip_peak_9743	0.00147797	0.00402688	7.75048	3.76925	6.33209	6.19243	0.291604	-0.716229	1.00783	-0.00254891
FLAG_ZF_chip_peak_4519	0.0108343	0.00124225	28.3517	16.3687	6.27127	7.28036	2.1766	1.16886	1.00775	0.009592
FLAG_ZF_chip_peak_11949	0.00672784	0.0025225	11.2549	5.75592	7.92016	8.14456	0.506953	-0.50079	1.00774	0.00420534
FLAG_ZF_chip_peak_17125	0.000532	0.00405	7.18847	4.01144	6.24225	6.9998	0.203619	-0.803196	1.00681	-0.003518
FLAG_ZF_chip_peak_7267	0.0063775	0.00366714	7.34217	4.10767	5.98508	6.7278	0.294837	-0.711813	1.00665	0.00271036
FLAG_ZF_chip_peak_13501	0.00508513	0.000992625	18.3896	9.18101	6.47246	6.49243	1.5065	0.499895	1.00661	0.0040925
FLAG_ZF_chip_peak_412	0.000841346	0.00606154	10.4237	5.70732	6.70062	7.3704	0.637499	-0.36893	1.00643	-0.00522019
FLAG_ZF_chip_peak_7397	0.00143821	0.00383286	13.321	6.84128	6.85128	7.06858	0.959257	-0.047155	1.00641	-0.00239464
FLAG_ZF_chip_peak_14176	0.00162919	0.0014221	13.5887	7.40785	6.53862	7.15784	1.05535	0.0495296	1.00582	0.000207097
FLAG_ZF_chip_peak_655	0.236525	0.503859	16.1278	9.17686	6.14155	7.01611	1.39287	0.387328	1.00554	-0.267334
FLAG_ZF_chip_peak_3679	0.0102716	0.0334234	6.30161	3.5972	6.54979	7.50358	-0.0557275	-1.0607	1.00498	-0.0231519
FLAG_ZF_chip_peak_9697	0.273147	0.232043	9.72515	5.0376	7.57481	7.87454	0.360512	-0.644459	1.00497	0.0411047
FLAG_ZF_chip_peak_5702	0.844877	0.735327	6.13434	3.13388	8.24231	8.4501	-0.426141	-1.43102	1.00488	0.10955
FLAG_ZF_chip_peak_9311a	0.0472939	0.123656	11.0936	6.02822	7.2094	7.85776	0.621778	-0.382386	1.00416	-0.0763623
FLAG_ZF_chip_peak_10289	0.312303	0.462436	22.6494	5.65563	13.1675	6.59448	0.782491	-0.221572	1.00406	-0.150133
FLAG_ZF_chip_peak_16473	0.393854	0.599164	12.223	7.09688	8.12099	9.45679	0.589869	-0.414166	1.00403	-0.20531
FLAG_ZF_chip_peak_6986	0.00134417	0.00135063	7.3046	4.13327	6.50961	7.38663	0.166234	-0.837633	1.00387	-6.458e-06
FLAG_ZF_chip_peak_12938	0.00501835	0.00452	7.79646	3.82424	6.31419	6.21074	0.30422	-0.699591	1.00381	0.000498352
FLAG_ZF_chip_peak_12834	0.792211	0.742428	6.13749	3.38557	7.53435	8.33143	-0.295834	-1.29917	1.00333	0.0497831
FLAG_ZF_chip_peak_1022	0	0	32.112	19.8404	7.38298	9.13938	2.12084	1.11827	1.00256	0
FLAG_ZF_chip_peak_7313	0.190462	0.20093	21.1525	12.5564	6.83932	8.13102	1.6289	0.626911	1.00199	-0.0104677
FLAG_ZF_chip_peak_19881a	0.00384846	0.00533529	10.6372	5.97134	6.28847	7.0698	0.758339	-0.243616	1.00196	-0.00148684
FLAG_ZF_chip_peak_16218	0.079065	0.0617946	11.6084	7.37945	8.01422	10.2012	0.534536	-0.467156	1.00169	0.0172704
FLAG_ZF_chip_peak_2245	0.0027175	0.0029875	5.51641	2.94292	6.57459	7.02144	-0.253171	-1.25452	1.00135	-0.00027
FLAG_ZF_chip_peak_18354	0.00271708	0.00180292	8.09586	4.51487	5.48789	6.12575	0.560933	-0.4402	1.00113	0.000914166
FLAG_ZF_chip_peak_2056a	0.002497	0.0409188	10.9209	5.71679	6.68965	7.00877	0.707091	-0.293955	1.00105	-0.0384218
FLAG_ZF_chip_peak_13492	0.17637	0.406191	7.17425	4.37296	6.50302	7.93075	0.141718	-0.858848	1.00057	-0.229821
FLAG_ZF_chip_peak_12433	0.00119614	0.00403705	7.16887	4.38593	6.47634	7.92692	0.146567	-0.85388	1.00045	-0.00284091
FLAG_ZF_chip_peak_8444	0.00141153	0.00381863	15.0668	8.03126	8.59125	9.16151	0.810436	-0.189959	1.00039	-0.0024071
FLAG_ZF_chip_peak_169	0.0711161	0.121127	14.1299	7.47483	7.15574	7.57229	0.981582	-0.0186891	1.00027	-0.0500114
FLAG_ZF_chip_peak_19373	0.00254639	0.0219475	7.84426	4.71021	6.13556	7.36829	0.354441	-0.645539	0.999979	-0.0194011
FLAG_ZF_chip_peak_16300	0.00189375	0.000434167	9.01375	5.49669	6.6972	8.16705	0.42857	-0.571253	0.999822	0.00145958
FLAG_ZF_chip_peak_9785	0.00370476	0.00203789	10.5121	5.60619	6.8054	7.25542	0.627296	-0.372038	0.999334	0.00166687
FLAG_ZF_chip_peak_480	0.00345506	0.00640917	13.3655	7.95171	6.80189	8.08931	0.974509	-0.0247521	0.999262	-0.0029541
FLAG_ZF_chip_peak_2547	0.103812	0.0656055	4.15166	2.02121	5.70887	5.55456	-0.459518	-1.45845	0.998932	0.0382065
FLAG_ZF_chip_peak_14447	0.000215179	0.00437679	12.0608	6.48873	7.16011	7.69688	0.752271	-0.246339	0.99861	-0.00416161
FLAG_ZF_chip_peak_11241a	0.299594	0.525992	9.24441	5.13546	5.98008	6.63759	0.628417	-0.370166	0.998583	-0.226398
FLAG_ZF_chip_peak_276	0.000718553	0.00183171	9.36808	5.48801	6.98598	8.17618	0.42329	-0.575144	0.998434	-0.00111316
FLAG_ZF_chip_peak_18657a	0.111333	0.247422	8.65067	4.86829	6.32838	7.11412	0.450974	-0.54727	0.998244	-0.13609
FLAG_ZF_chip_peak_13717	0.00534321	0.00312107	7.67925	4.57455	6.08883	7.24486	0.334799	-0.663328	0.998127	0.00222214
FLAG_ZF_chip_peak_6936	0.000957917	0	8.42022	4.45569	6.22621	6.58005	0.435504	-0.562451	0.997955	0.000957917
FLAG_ZF_chip_peak_19152	0.0185971	0.156533	8.97174	4.86378	6.13686	6.64178	0.547888	-0.449492	0.99738	-0.137936
FLAG_ZF_chip_peak_13512	0.0555655	0.0978888	8.08589	4.62422	6.73153	7.68537	0.264472	-0.732907	0.997379	-0.0423233
FLAG_ZF_chip_peak_13661	0.0976994	0.0484163	10.5565	5.74918	6.98583	7.59206	0.595633	-0.401135	0.996768	0.0492831
FLAG_ZF_chip_peak_9807	0.00507308	0.00485675	11.5733	5.74268	7.33232	7.25968	0.658461	-0.338182	0.996643	0.000216333
FLAG_ZF_chip_peak_12210	0.217449	0.37983	13.5091	8.7201	7.49404	9.65174	0.850118	-0.146444	0.996562	-0.162381
FLAG_ZF_chip_peak_4794	0	0	19.5477	11.7822	6.17364	7.42297	1.66281	0.666535	0.996271	0
FLAG_ZF_chip_peak_5330	0.0891265	0.0883691	8.0708	5.10949	5.7441	7.25326	0.490631	-0.50545	0.996081	0.000757385
FLAG_ZF_chip_peak_10261	0.276635	0.36056	25.1608	6.69749	14.3141	7.5998	0.813737	-0.182341	0.996078	-0.083925
FLAG_ZF_chip_peak_6552	0.393544	0.57319	15.5539	6.99303	7.82351	7.01369	0.991391	-0.00425429	0.995646	-0.179646
FLAG_ZF_chip_peak_4034	0.000892857	0.00284464	6.37484	3.15633	5.73476	5.66091	0.152655	-0.842787	0.995442	-0.00195179
FLAG_ZF_chip_peak_7385	0.002923	0.00302425	9.75034	5.36471	7.1839	7.87832	0.440686	-0.554389	0.995075	-0.00010125
FLAG_ZF_chip_peak_15047	0.000488281	0.00353906	9.84907	5.98003	6.75878	8.17896	0.543223	-0.451765	0.994988	-0.00305078
FLAG_ZF_chip_peak_12291	0.00277814	0.00175074	20.2818	10.7468	8.11667	8.56712	1.32123	0.327026	0.994204	0.0010274
FLAG_ZF_chip_peak_9375a	0	0.00313852	9.48833	5.69377	6.71506	8.02664	0.498755	-0.495412	0.994167	-0.00313852
FLAG_ZF_chip_peak_2823	0.00248313	0.00250625	5.16474	2.68325	5.64044	5.83484	-0.127112	-1.12071	0.993601	-2.3125e-05
FLAG_ZF_chip_peak_13875	0.00270618	0.0108779	6.99834	4.09513	5.71422	6.65605	0.292457	-0.700759	0.993215	-0.00817177
FLAG_ZF_chip_peak_16231	0.0019225	0.00113437	13.7444	7.39183	6.88969	7.3724	0.996327	0.00379575	0.992532	0.000788125
FLAG_ZF_chip_peak_9541	0.493876	0.606366	10.6755	5.83117	7.48936	8.13807	0.51139	-0.480901	0.992291	-0.112489
FLAG_ZF_chip_peak_1226	0.00122771	0.00493833	8.41056	4.8054	6.4659	7.34496	0.379351	-0.612098	0.991448	-0.00371062
FLAG_ZF_chip_peak_4529	0.000457222	0.0107878	8.74231	4.72576	6.80136	7.30866	0.362191	-0.629061	0.991252	-0.0103306
FLAG_ZF_chip_peak_3101	0.0527871	0.00281	7.33772	3.63668	6.10378	6.01253	0.265629	-0.725348	0.990977	0.0499771
FLAG_ZF_chip_peak_9574a	0.00572039	0.0028825	7.94801	4.18934	6.54848	6.85629	0.279435	-0.710705	0.990141	0.00283789
FLAG_ZF_chip_peak_19489	0.00219444	0.0375989	8.13286	4.90229	5.75571	6.89099	0.498769	-0.491254	0.990023	-0.0354044
FLAG_ZF_chip_peak_7362	0.00229431	0.00498773	23.2185	12.6196	7.29575	7.87196	1.67015	0.680875	0.989272	-0.00269341
FLAG_ZF_chip_peak_8902	0.258355	0.438161	13.0031	6.91981	7.83011	8.27179	0.731747	-0.257468	0.989215	-0.179806
FLAG_ZF_chip_peak_4030	0.006829	0.0059115	7.18218	3.9912	6.41131	7.07005	0.163801	-0.8249	0.988701	0.0009175
FLAG_ZF_chip_peak_4355	0.00979	0.0006775	8.24358	4.3507	6.61456	6.92353	0.317626	-0.670261	0.987887	0.0091125
FLAG_ZF_chip_peak_11257	0.00837325	0.00197788	12.0836	6.24871	6.62601	6.79548	0.866841	-0.121018	0.987859	0.00639538
FLAG_ZF_chip_peak_737	0.00203181	0.0026395	11.5284	6.0974	7.91586	8.30184	0.54237	-0.445237	0.987607	-0.000607688
FLAG_ZF_chip_peak_11421a	0.00239893	0.00374363	7.68847	4.24241	6.1399	6.71705	0.324481	-0.662944	0.987425	-0.0013447
FLAG_ZF_chip_peak_16847	0.00269742	0.00689774	21.3979	11.4092	7.11694	7.52159	1.58814	0.601093	0.987051	-0.00420032
FLAG_ZF_chip_peak_570	0.00126245	0.00705972	8.37698	4.57863	6.78294	7.34823	0.30452	-0.682482	0.987002	-0.00579727
FLAG_ZF_chip_peak_4328	0.00260406	0.00390625	10.6649	6.33136	5.70405	6.70938	0.902811	-0.083666	0.986477	-0.00130219
FLAG_ZF_chip_peak_3752a	0.037033	0.0466802	9.03457	5.27422	6.62502	7.65837	0.447531	-0.538079	0.98561	-0.00964726
FLAG_ZF_chip_peak_16277	0.00242	0.000700294	12.0694	6.43103	6.9859	7.36984	0.788831	-0.196583	0.985414	0.00171971
FLAG_ZF_chip_peak_7091	0.000627778	0.00163389	7.23754	4.20929	6.48347	7.46516	0.158734	-0.826596	0.98533	-0.00100611
FLAG_ZF_chip_peak_9022	0.0056587	0.00112065	10.7071	6.26573	7.15309	8.28593	0.581933	-0.40318	0.985113	0.00453804
FLAG_ZF_chip_peak_7573	0.00208333	0	11.6547	6.89368	7.65844	8.96548	0.605785	-0.379107	0.984892	0.00208333
FLAG_ZF_chip_peak_4644	0.124513	0.224623	12.8316	7.23111	6.61149	7.37236	0.956653	-0.0279099	0.984562	-0.100111
FLAG_ZF_chip_peak_17376	0.805045	0.73276	7.04612	3.88796	7.43211	8.11444	-0.0769434	-1.06148	0.984537	0.0722854
FLAG_ZF_chip_peak_19494	0	0.00155286	11.0492	6.46863	7.07723	8.19442	0.642688	-0.341182	0.98387	-0.00155286
FLAG_ZF_chip_peak_19086	0.00274031	0.000976563	8.66111	4.82561	7.09671	7.81696	0.287401	-0.695896	0.983297	0.00176375
FLAG_ZF_chip_peak_16050	0.00648847	0.00367556	21.5698	11.1304	8.05498	8.21516	1.42106	0.43814	0.982921	0.00281291
FLAG_ZF_chip_peak_9028a	0.00238716	0.00216365	10.1037	5.55959	7.06619	7.67892	0.515885	-0.465924	0.981808	0.000223513
FLAG_ZF_chip_peak_11564	0.000925833	0.00254167	8.50807	4.95569	6.4352	7.40266	0.402848	-0.578959	0.981807	-0.00161583
FLAG_ZF_chip_peak_3488	0.721642	0.761609	12.2787	6.68584	7.71388	8.29474	0.67063	-0.311089	0.981719	-0.0399665
FLAG_ZF_chip_peak_7294a	0.0667263	0.426608	12.8341	6.47006	7.02969	6.9978	0.868447	-0.113122	0.981569	-0.359882
FLAG_ZF_chip_peak_19809a	0.00295464	0.00356629	7.27212	3.94024	6.05773	6.48101	0.263599	-0.717936	0.981535	-0.000611643
FLAG_ZF_chip_peak_15446	0.0111946	0.00152191	11.6395	6.60969	7.90434	8.86298	0.558311	-0.42321	0.98152	0.00967267
FLAG_ZF_chip_peak_15298	0.536983	0.847989	16.682	9.04375	8.18422	8.76062	1.02738	0.0458888	0.981488	-0.311006
FLAG_ZF_chip_peak_16361	0.278664	0.264042	8.87458	5.68147	6.38531	8.06958	0.474922	-0.50623	0.981152	0.0146225
FLAG_ZF_chip_peak_7090	0.00816647	0.00602908	14.7992	7.81896	7.81678	8.15131	0.920868	-0.0600559	0.980924	0.0021374
FLAG_ZF_chip_peak_18115	0.00200353	0.00884103	10.0769	5.4773	7.36431	7.89837	0.452437	-0.52809	0.980526	-0.0068375
FLAG_ZF_chip_peak_19631	0.001052	0.0043172	13.1494	7.78719	6.52044	7.61718	1.01196	0.0318444	0.980113	-0.0032652
FLAG_ZF_chip_peak_12706	0.00375947	0.000126579	15.2632	9.3223	6.27446	7.55886	1.28249	0.302517	0.979974	0.0036329
FLAG_ZF_chip_peak_14525	0.0036375	0.000375278	8.4415	5.17612	7.09695	8.58049	0.250299	-0.72919	0.979489	0.00326222
FLAG_ZF_chip_peak_1914	0.000709444	0.000843333	6.74763	3.91152	5.81312	6.6431	0.215068	-0.764128	0.979196	-0.000133889
FLAG_ZF_chip_peak_17519	0.900992	0.765344	7.58859	4.32161	12.9312	14.5166	-0.768948	-1.74806	0.979115	0.135647
FLAG_ZF_chip_peak_18560	0.454554	0.431001	5.52741	2.75451	5.59409	5.49481	-0.0172986	-0.996272	0.978973	0.0235529
FLAG_ZF_chip_peak_7850a	0.341298	0.417432	16.1445	8.26536	7.41443	7.48124	1.12264	0.143799	0.978837	-0.0761336
FLAG_ZF_chip_peak_16349	0.00347222	0.00263181	12.5042	7.116	6.88011	7.71546	0.861903	-0.116686	0.978589	0.000840416
FLAG_ZF_chip_peak_10694	0.858749	0.725088	4.50102	2.67314	6.75896	7.90773	-0.586549	-1.56473	0.978177	0.133661
FLAG_ZF_chip_peak_19540	0	0.000446375	11.2531	5.69678	6.89036	6.86932	0.707675	-0.270019	0.977694	-0.000446375
FLAG_ZF_chip_peak_16329	0.00177929	0.000649357	16.5166	7.88313	8.22353	7.72933	1.00609	0.028425	0.977661	0.00112993
FLAG_ZF_chip_peak_7338	0.00181208	0.00750153	12.2203	7.19012	6.1141	7.0839	0.99907	0.0214731	0.977596	-0.00568945
FLAG_ZF_chip_peak_17710	0.0832976	0.21254	6.98025	3.56672	6.34309	6.38129	0.138093	-0.83925	0.977343	-0.129243
FLAG_ZF_chip_peak_15486	0.011355	0.009825	7.24844	4.31146	6.45551	7.559	0.167141	-0.810019	0.97716	0.00153
FLAG_ZF_chip_peak_9523	0.00484417	0.0221736	12.2768	7.0409	6.6227	7.47586	0.890442	-0.086481	0.976923	-0.0173294
FLAG_ZF_chip_peak_472	0.000739615	0.00333327	10.9111	6.64165	6.95439	8.33126	0.649803	-0.326992	0.976796	-0.00259365
FLAG_ZF_chip_peak_5642	0.764241	0.730421	6.44381	3.41433	6.94452	7.23784	-0.10796	-1.08396	0.975996	0.0338203
FLAG_ZF_chip_peak_18733	0.004121	0.00199963	9.00309	4.43572	6.48305	6.28269	0.473748	-0.502214	0.975962	0.00212137
FLAG_ZF_chip_peak_8306	0.00553614	0.00608773	15.5518	8.71549	8.49583	9.36136	0.87226	-0.103137	0.975397	-0.000551591
FLAG_ZF_chip_peak_14453	0.00922352	0.00113636	20.1365	12.1088	7.12304	8.41599	1.49925	0.524854	0.974395	0.00808716
FLAG_ZF_chip_peak_2809	0.257503	0.365777	13.4475	6.84302	6.4351	6.4305	1.0633	0.0897025	0.973599	-0.108273
FLAG_ZF_chip_peak_13094a	0.0272279	0.0301545	11.5254	6.0178	6.72985	6.90016	0.776173	-0.197392	0.973565	-0.00292656
FLAG_ZF_chip_peak_12493	0.00156	0.00542275	9.24392	4.71551	6.52371	6.53447	0.502811	-0.470656	0.973468	-0.00386275
FLAG_ZF_chip_peak_7176	0.354729	0.427533	11.3138	6.56409	6.92023	7.88135	0.709185	-0.263849	0.973034	-0.0728041
FLAG_ZF_chip_peak_2775	0.00294125	0.00274875	4.70063	3.10622	4.83788	6.2749	-0.0415206	-1.01443	0.972912	0.0001925
FLAG_ZF_chip_peak_17759	0.000776429	0	7.07991	3.36122	6.69598	6.23936	0.0804363	-0.892414	0.97285	0.000776429
FLAG_ZF_chip_peak_16468	0.00548565	0.00272837	10.7001	6.1301	6.46892	7.27062	0.72603	-0.246168	0.972198	0.00275728
FLAG_ZF_chip_peak_7310	0.5586	0.565082	12.5319	6.72106	6.97292	7.33571	0.84577	-0.126248	0.972019	-0.0064822
FLAG_ZF_chip_peak_6752	0.826476	0.893713	7.89965	5.14717	6.36729	8.13717	0.311109	-0.660748	0.971857	-0.0672375
FLAG_ZF_chip_peak_13262	0.00251851	0.000827143	8.18079	4.33054	6.36983	6.61288	0.360985	-0.610732	0.971717	0.00169136
FLAG_ZF_chip_peak_19350	0.00106513	0.0100783	9.14845	5.44393	6.43502	7.50948	0.507584	-0.464065	0.971649	-0.00901316
FLAG_ZF_chip_peak_7687	0.00210393	0.00247893	6.64799	4.08288	5.86315	7.06113	0.18124	-0.790313	0.971554	-0.000375
FLAG_ZF_chip_peak_5571	0.0022285	0.00261425	4.41893	2.54082	5.71125	6.43937	-0.370108	-1.34162	0.971516	-0.00038575
FLAG_ZF_chip_peak_10783	0.00555542	0.00450792	5.21755	2.86836	6.2278	6.71253	-0.255352	-1.22663	0.971282	0.0010475
FLAG_ZF_chip_peak_14409	0.0922242	0.158313	9.15819	4.91445	6.95576	7.31667	0.396854	-0.574158	0.971012	-0.0660885
FLAG_ZF_chip_peak_18728	0.00170861	0	9.73806	4.85337	6.04033	5.8999	0.689007	-0.281706	0.970713	0.00170861
FLAG_ZF_chip_peak_6550	0.00079625	0.00322625	20.3641	9.41074	6.51262	5.89581	1.64472	0.674617	0.970101	-0.00243
FLAG_ZF_chip_peak_18180	0.175656	0.480317	14.4639	7.77495	6.97246	7.33762	1.05272	0.0835213	0.969199	-0.304661
FLAG_ZF_chip_peak_7776a	0.113269	0.399943	26.5496	15.0993	6.4937	7.22732	2.03157	1.06294	0.96863	-0.286675
FLAG_ZF_chip_peak_14979	0.283838	0.274615	11.503	6.02851	7.63874	7.83378	0.590605	-0.377908	0.968512	0.0092225
FLAG_ZF_chip_peak_2175	0.00446125	0.0103002	7.27667	3.62891	5.9015	5.75907	0.302197	-0.666302	0.968499	-0.00583896
FLAG_ZF_chip_peak_8818	0.00273159	0.00444932	12.6671	6.79413	7.77204	8.15282	0.704726	-0.26301	0.967735	-0.00171773
FLAG_ZF_chip_peak_18586	0.0408811	0.121796	13.6553	6.9273	7.15137	7.09474	0.933171	-0.034457	0.967628	-0.0809149
FLAG_ZF_chip_peak_12269	0.00902648	0.0184614	11.2495	6.44687	7.39921	8.29161	0.604413	-0.363054	0.967467	-0.00943489
FLAG_ZF_chip_peak_17048	0.00555562	0.00279771	8.59889	4.95051	6.16208	6.93445	0.480734	-0.486203	0.966937	0.00275792
FLAG_ZF_chip_peak_17211	0.0118038	0.0302338	9.05103	4.72187	6.77159	6.9034	0.418587	-0.547948	0.966535	-0.0184299
FLAG_ZF_chip_peak_19073	0	0.00588687	11.5437	6.50159	6.25566	6.88487	0.883875	-0.0826364	0.966511	-0.00588687
FLAG_ZF_chip_peak_71	0.10573	0.106294	17.9215	10.2201	7.62802	8.49651	1.23231	0.266461	0.965849	-0.000564474
FLAG_ZF_chip_peak_12205	0.359779	0.718588	11.569	6.49295	6.98202	7.65242	0.728553	-0.237041	0.965594	-0.358809
FLAG_ZF_chip_peak_11403	0.00427927	0.00338969	7.54138	4.45412	5.6782	6.54493	0.409394	-0.555238	0.964632	0.000889583
FLAG_ZF_chip_peak_15889	0.000641	0.00706517	7.48782	4.19327	5.5174	6.02936	0.440556	-0.523928	0.964484	-0.00642417
FLAG_ZF_chip_peak_17839	0.00238333	0.00150972	9.01274	5.08643	7.10916	7.82433	0.342287	-0.621313	0.9636	0.000873611
FLAG_ZF_chip_peak_8156a	0.0281136	0.0841669	9.83826	5.6181	7.18302	7.99729	0.453812	-0.50943	0.963242	-0.0560533
FLAG_ZF_chip_peak_18714	0.00370083	0.00327398	8.18168	4.66085	5.88996	6.54088	0.474139	-0.488891	0.96303	0.000426852
FLAG_ZF_chip_peak_5921	0.681428	0.742057	4.04446	2.43072	4.97063	5.81991	-0.297481	-1.25961	0.96213	-0.0606293
FLAG_ZF_chip_peak_14853	0.00783	0.0014705	13.2493	6.50279	7.87382	7.52646	0.750785	-0.210912	0.961697	0.0063595
FLAG_ZF_chip_peak_5592	0.728298	0.742389	7.2369	3.92531	6.49421	6.85814	0.156217	-0.805013	0.96123	-0.0140906
FLAG_ZF_chip_peak_18082	0.027873	0.173934	9.61806	5.00822	7.2337	7.33106	0.411012	-0.549725	0.960737	-0.146061
FLAG_ZF_chip_peak_6126	0.66274	0.676257	8.07924	4.05854	7.14757	6.9831	0.176767	-0.782906	0.959673	-0.013517
FLAG_ZF_chip_peak_4563	0.00766107	0.00393286	6.40362	3.97268	5.98651	7.22253	0.0971717	-0.86239	0.959562	0.00372821
FLAG_ZF_chip_peak_8965	0.00254636	0.00173682	15.0592	8.59243	7.44425	8.25462	1.01645	0.0578633	0.958585	0.000809546
FLAG_ZF_chip_peak_9990	0.000466667	0.00820139	8.26331	4.35957	6.98337	7.15919	0.242796	-0.715611	0.958407	-0.00773472
FLAG_ZF_chip_peak_6680	0.0020665	0.002879	21.2279	11.7131	6.92918	7.4284	1.61521	0.656994	0.958214	-0.0008125
FLAG_ZF_chip_peak_5006	0.0650789	0.0778089	12.8618	7.58156	8.17819	9.36126	0.653241	-0.304208	0.957449	-0.01273
FLAG_ZF_chip_peak_12274	0.0639736	0.225457	13.1508	7.33893	7.3949	8.01169	0.830542	-0.126537	0.957079	-0.161483
FLAG_ZF_chip_peak_4038	0.00277857	0.00174459	9.26464	5.06138	6.84372	7.25798	0.436954	-0.520039	0.956993	0.00103398
FLAG_ZF_chip_peak_9588	0.000762333	0.00342467	13.4657	7.66009	7.98197	8.81327	0.754478	-0.202316	0.956794	-0.00266233
FLAG_ZF_chip_peak_2985	0.250694	0.269944	10.1538	6.04634	6.77317	7.82722	0.584112	-0.372437	0.956548	-0.01925
FLAG_ZF_chip_peak_10077	0.00355717	0.0019305	31.889	8.71629	11.585	6.14444	1.46081	0.504433	0.956374	0.00162667
FLAG_ZF_chip_peak_8491	0.666814	0.708385	12.1043	6.96779	7.43284	8.30093	0.703532	-0.252572	0.956104	-0.0415716
FLAG_ZF_chip_peak_13137	0.00451921	0.00389947	7.01928	4.00598	6.07204	6.72248	0.209142	-0.746839	0.955982	0.000619737
FLAG_ZF_chip_peak_6588	0.00391812	0.0165647	7.1962	3.8398	5.64443	5.8423	0.350406	-0.605506	0.955912	-0.0126466
FLAG_ZF_chip_peak_13034	0.188586	0.497605	7.49224	4.40719	5.53817	6.31904	0.435988	-0.519848	0.955836	-0.309018
FLAG_ZF_chip_peak_2366	0.253576	0.316793	10.4547	5.44468	6.4426	6.50647	0.698442	-0.257026	0.955469	-0.0632178
FLAG_ZF_chip_peak_2344	0.270657	0.459135	13.1374	7.20591	6.89239	7.33063	0.930607	-0.0247569	0.955364	-0.188478
FLAG_ZF_chip_peak_19001	0.00209966	0.000793966	10.5979	6.35283	6.1571	7.1564	0.783457	-0.171835	0.955292	0.00130569
FLAG_ZF_chip_peak_9642	0.0841068	0.0474115	8.15336	5.14521	6.70143	8.19268	0.282926	-0.671107	0.954033	0.0366953
FLAG_ZF_chip_peak_14801	0.599196	0.647184	10.7557	5.94213	7.40298	7.92027	0.538919	-0.414571	0.95349	-0.0479881
FLAG_ZF_chip_peak_17794	0.0035715	0.0036175	7.13072	4.1232	6.19296	6.93166	0.20342	-0.749438	0.952858	-4.6e-05
FLAG_ZF_chip_peak_12066	0.00213266	0.00501221	13.6013	7.12173	7.70892	7.8101	0.819147	-0.133114	0.952261	-0.00287956
FLAG_ZF_chip_peak_11577	0.498082	0.816575	12.6909	6.50915	7.4463	7.38976	0.769194	-0.183059	0.952253	-0.318493
FLAG_ZF_chip_peak_6747	0.327418	0.485276	8.99805	5.17121	6.52647	7.25721	0.463311	-0.488913	0.952223	-0.157858
FLAG_ZF_chip_peak_12477	0.00513625	0	7.70769	4.31008	6.44774	6.97601	0.257506	-0.694688	0.952194	0.00513625
FLAG_ZF_chip_peak_13336	0.614857	0.74909	8.66776	4.56051	7.23896	7.36699	0.259878	-0.691881	0.951759	-0.134233
FLAG_ZF_chip_peak_18444	0.0793534	0.0963326	10.1655	5.14269	6.84533	6.69745	0.570491	-0.38109	0.951582	-0.0169792
FLAG_ZF_chip_peak_10461	0.191271	0.329155	13.3698	3.54471	13.1952	6.76449	0.0189592	-0.932313	0.951272	-0.137884
FLAG_ZF_chip_peak_17651	0.653011	0.780791	5.52566	2.79932	6.17769	6.05127	-0.160922	-1.11216	0.951238	-0.127779
FLAG_ZF_chip_peak_452	0	0	11.7923	6.70341	7.18002	7.89128	0.715779	-0.235363	0.951142	0
FLAG_ZF_chip_peak_6923	0.00783125	0	6.83731	3.97103	6.4818	7.27834	0.0770341	-0.874095	0.951129	0.00783125
FLAG_ZF_chip_peak_2710	0.767668	0.673185	5.01148	2.4975	5.88393	5.66865	-0.231544	-1.18252	0.950976	0.0944833
FLAG_ZF_chip_peak_15350	0.00215768	0.00124446	14.6682	7.82826	7.28633	7.51508	1.00942	0.0589027	0.950522	0.000913215
FLAG_ZF_chip_peak_11894	0	0.00143125	10.9291	6.12045	6.63143	7.1729	0.720781	-0.22892	0.949701	-0.00143125
FLAG_ZF_chip_peak_4246	0.00308446	0.00930217	6.51768	4.15374	6.00837	7.39394	0.117385	-0.831932	0.949317	-0.00621772
FLAG_ZF_chip_peak_9391	0.00209946	0.0056688	6.54672	3.73525	6.53914	7.20418	0.00167107	-0.947628	0.949299	-0.00356935
FLAG_ZF_chip_peak_10754	0.706267	0.658701	6.51478	3.92915	8.05245	9.37653	-0.305712	-1.25484	0.949127	0.0475656
FLAG_ZF_chip_peak_7067	0.00420176	0.00717265	7.41879	5.37691	6.2037	8.68086	0.258054	-0.691061	0.949115	-0.00297088
FLAG_ZF_chip_peak_902	0.548345	0.60751	6.64276	3.98189	5.6488	6.53643	0.233839	-0.71505	0.948888	-0.0591653
FLAG_ZF_chip_peak_15176	0.369176	0.514326	10.1782	5.97061	7.01425	7.94275	0.537125	-0.411759	0.948884	-0.14515
FLAG_ZF_chip_peak_17104	0.00132278	0.00440111	6.70999	3.63968	6.30064	6.59698	0.0908139	-0.857996	0.94881	-0.00307833
FLAG_ZF_chip_peak_1192	0.292074	0.451312	11.2476	6.62421	7.27043	8.26511	0.629507	-0.319286	0.948793	-0.159238
FLAG_ZF_chip_peak_12407	0.0010797	0.00819439	7.38538	3.95799	6.47972	6.70049	0.188739	-0.759497	0.948237	-0.0071147
FLAG_ZF_chip_peak_4177	0.0021945	0.0075655	6.43498	3.80805	6.44152	7.3542	-0.00146705	-0.949515	0.948048	-0.005371
FLAG_ZF_chip_peak_806	0.0041175	0.00628031	10.806	6.31398	7.85928	8.85581	0.459362	-0.488075	0.947437	-0.00216281
FLAG_ZF_chip_peak_201	0.000993542	0.00185646	8.96978	5.43486	6.50635	7.6017	0.463224	-0.484081	0.947305	-0.000862916
FLAG_ZF_chip_peak_292	0.70523	0.806421	11.5706	7.26958	6.79013	8.22379	0.768952	-0.177932	0.946884	-0.101191
FLAG_ZF_chip_peak_6945a	0.00127303	0.00431329	10.4808	6.09171	6.82451	7.64613	0.618951	-0.327882	0.946834	-0.00304026
FLAG_ZF_chip_peak_19329	0.350849	0.322233	8.60242	4.86466	7.09506	7.73406	0.277928	-0.668885	0.946814	0.0286158
FLAG_ZF_chip_peak_6671	0.00849139	0.00127	6.55404	3.81041	5.97394	6.69102	0.133702	-0.812281	0.945983	0.00722139
FLAG_ZF_chip_peak_14631	0.000769	0.006187	6.52067	3.55811	6.49905	6.82863	0.00479245	-0.940485	0.945277	-0.005418
FLAG_ZF_chip_peak_11849	0.583507	0.6241	13.4931	6.47821	8.15048	7.53195	0.727261	-0.217428	0.944689	-0.0405936
FLAG_ZF_chip_peak_3699	0.00171	0.00402333	5.52843	3.25418	5.54105	6.27752	-0.00328965	-0.947901	0.944611	-0.00231333
FLAG_ZF_chip_peak_11513	0.455127	0.495255	9.82669	5.41647	7.19472	7.63165	0.449768	-0.494642	0.94441	-0.0401275
FLAG_ZF_chip_peak_1325	0.0013575	0.000443	12.898	6.82525	7.12299	7.25267	0.856597	-0.0876314	0.944228	0.0009145
FLAG_ZF_chip_peak_9991	0.305252	0.446281	20.7692	11.1799	7.97756	8.25904	1.38043	0.436856	0.943573	-0.141029
FLAG_ZF_chip_peak_8189	0.000753654	0.00311077	8.02043	4.74397	6.20938	7.06374	0.36923	-0.574339	0.943569	-0.00235712
FLAG_ZF_chip_peak_14606	0.00523944	0.00313319	11.4038	5.64012	7.35029	6.99002	0.633636	-0.309572	0.943207	0.00210625
FLAG_ZF_chip_peak_14734	0.107578	0.127236	9.75275	6.18709	7.17541	8.75129	0.442748	-0.500235	0.942984	-0.0196581
FLAG_ZF_chip_peak_1233	0.00190214	0.000676429	12.8597	6.36038	7.78607	7.40332	0.723888	-0.219059	0.942948	0.00122571
FLAG_ZF_chip_peak_7315a	0.00677442	0.0179786	13.0989	7.43376	6.57733	7.17447	0.993872	0.0512195	0.942653	-0.0112042
FLAG_ZF_chip_peak_9814	0.000315833	0.00162	20.0014	10.3752	6.83915	6.81845	1.54821	0.605629	0.942584	-0.00130417
FLAG_ZF_chip_peak_12540	0.0206107	0.0019675	5.94447	3.55131	5.71994	6.56368	0.0555476	-0.886154	0.941702	0.0186432
FLAG_ZF_chip_peak_13638	0	0	9.74685	5.16533	7.12951	7.25488	0.451132	-0.490091	0.941223	0
FLAG_ZF_chip_peak_12959	0.789256	0.820111	8.09873	4.53284	6.71859	7.21841	0.269538	-0.671265	0.940803	-0.0308553
FLAG_ZF_chip_peak_226	0	0	11.3013	5.77485	7.84094	7.68942	0.527394	-0.413091	0.940485	0
FLAG_ZF_chip_peak_7060	0.000675556	0.00375722	5.1416	3.26183	4.92128	5.99019	0.0631821	-0.876923	0.940105	-0.00308167
FLAG_ZF_chip_peak_8379	0.001715	0.00266139	8.44674	5.14968	6.85727	8.01973	0.300761	-0.639071	0.939832	-0.000946389
FLAG_ZF_chip_peak_48	0.00267882	0.00405919	9.76988	5.74014	6.53139	7.36132	0.58095	-0.35888	0.939829	-0.00138037
FLAG_ZF_chip_peak_16743	0	0.00457875	13.8011	8.58959	7.83972	9.35678	0.815912	-0.123421	0.939333	-0.00457875
FLAG_ZF_chip_peak_10817	0.719262	0.688522	7.20697	3.89193	6.13477	6.35184	0.232382	-0.706691	0.939073	0.0307396
FLAG_ZF_chip_peak_9954a	0.00136533	0.00219383	5.71761	3.33351	5.41666	6.05479	0.0780078	-0.861035	0.939043	-0.0008285
FLAG_ZF_chip_peak_5440	0.130739	0.120154	6.44743	3.96193	6.64287	7.8251	-0.0430834	-0.981907	0.938823	0.0105852
FLAG_ZF_chip_peak_16913	0.01175	0.0075505	4.86056	3.20774	5.91359	7.48124	-0.282912	-1.22172	0.938808	0.0041995
FLAG_ZF_chip_peak_11009	0.470155	0.594724	4.34465	2.87527	5.38584	6.83189	-0.309932	-1.24859	0.938657	-0.124569
FLAG_ZF_chip_peak_14160	0.00335521	0.00317917	11.8681	7.19704	5.89364	6.84965	1.00986	0.0713744	0.938484	0.000176041
FLAG_ZF_chip_peak_5507	0.790693	0.770375	6.36885	3.29341	6.85344	6.79197	-0.105794	-1.04425	0.938453	0.0203178
FLAG_ZF_chip_peak_11829	0.0747513	0.167949	11.6894	6.79939	7.6994	8.58126	0.602386	-0.335785	0.938171	-0.0931978
FLAG_ZF_chip_peak_11460	0.0002975	0.00225656	12.3978	6.64137	7.27661	7.46621	0.768745	-0.168896	0.937641	-0.00195906
FLAG_ZF_chip_peak_6673	0.0033235	0.0019835	7.29199	4.23676	5.67747	6.31705	0.361063	-0.576289	0.937352	0.00134
FLAG_ZF_chip_peak_18840a	0.00300031	0.00379687	7.50964	4.29537	5.81786	6.36972	0.368257	-0.568447	0.936703	-0.000796562
FLAG_ZF_chip_peak_526	0.553088	0.726679	12.8706	6.86164	8.06094	8.22517	0.675056	-0.261492	0.936547	-0.173591
FLAG_ZF_chip_peak_18168	0.0280245	0.0862202	10.2152	5.66696	7.67144	8.14501	0.413141	-0.523341	0.936482	-0.0581957
FLAG_ZF_chip_peak_17606	0.780324	0.67682	3.58852	2.33324	6.41108	7.97595	-0.837179	-1.77332	0.936146	0.103505
FLAG_ZF_chip_peak_9661	0	0.00591312	7.66339	4.81485	6.71313	8.06998	0.190997	-0.745074	0.936072	-0.00591312
FLAG_ZF_chip_peak_8081	0.250187	0.728364	9.44664	6.383	7.03758	9.09818	0.424722	-0.511342	0.936064	-0.478177
FLAG_ZF_chip_peak_5383	0.00419296	0.00318933	6.31197	3.61427	5.86917	6.42902	0.104932	-0.830894	0.935827	0.00100362
FLAG_ZF_chip_peak_13109	0.00357143	0.00899893	6.42946	3.90206	6.43205	7.46652	-0.000581325	-0.936198	0.935617	-0.0054275
FLAG_ZF_chip_peak_13469	0	0	9.11867	6.06607	6.73513	8.566	0.437118	-0.497858	0.934976	0
FLAG_ZF_chip_peak_18011a	0.315867	0.335018	22.4416	12.1914	6.79279	7.05387	1.7241	0.789376	0.934723	-0.0191508
FLAG_ZF_chip_peak_2298	0.691608	0.782416	6.18332	3.12476	6.42857	6.20952	-0.0561163	-0.990735	0.934619	-0.090808
FLAG_ZF_chip_peak_6520	0.105808	0.191009	18.7353	11.222	6.3263	7.24066	1.56632	0.63214	0.934184	-0.0852007
FLAG_ZF_chip_peak_13008a	0.710555	0.652754	7.52727	4.04999	6.32697	6.50465	0.250612	-0.683551	0.934163	0.0578014
FLAG_ZF_chip_peak_10776	0.837183	0.780121	5.36327	3.09998	7.69483	8.49758	-0.520777	-1.45479	0.934016	0.0570615
FLAG_ZF_chip_peak_1510	0.00188529	0.00254559	7.80575	5.05461	6.80026	8.41213	0.198947	-0.734871	0.933818	-0.000660294
FLAG_ZF_chip_peak_13215	0.136322	0.211584	10.3215	5.5537	6.67651	6.86238	0.628482	-0.30526	0.933742	-0.0752616
FLAG_ZF_chip_peak_19579	0.00725287	0.00737663	17.5163	8.79128	7.28396	6.98311	1.2659	0.332203	0.933697	-0.00012375
FLAG_ZF_chip_peak_5754	0.797055	0.695357	5.10251	3.1076	7.31306	8.50483	-0.519266	-1.45248	0.933217	0.101697
FLAG_ZF_chip_peak_14496	0.00225	0.0045255	6.55638	3.99635	5.99571	6.97843	0.128969	-0.804219	0.933188	-0.0022755
FLAG_ZF_chip_peak_18392	0.044693	0.0134246	11.2455	7.18772	6.20927	7.57528	0.856855	-0.0757651	0.93262	0.0312683
FLAG_ZF_chip_peak_6606	0.171348	0.183244	11.7032	7.28971	6.65057	7.90131	0.815347	-0.11623	0.931577	-0.0118956
FLAG_ZF_chip_peak_18471	0.002747	0.00227517	7.59984	4.13578	5.81174	6.03124	0.386998	-0.544295	0.931294	0.000471833
FLAG_ZF_chip_peak_8953	0.00115429	0.00376667	10.1849	6.04668	7.09685	8.03436	0.521181	-0.410039	0.93122	-0.00261238
FLAG_ZF_chip_peak_1719	0.00109736	0.0027065	9.38684	5.54875	6.2431	7.03305	0.588378	-0.341988	0.930366	-0.00160914
FLAG_ZF_chip_peak_15169	0.164738	0.715198	13.9768	7.63719	8.24603	8.58618	0.76126	-0.168974	0.930234	-0.55046
FLAG_ZF_chip_peak_478	0.00196868	0.000461579	15.0145	8.75093	7.1842	7.97281	1.06345	0.134349	0.929105	0.00150711
FLAG_ZF_chip_peak_11544	0.355874	0.444838	10.496	6.10058	7.11668	7.86985	0.560559	-0.367391	0.92795	-0.0889641
FLAG_ZF_chip_peak_4336	0.0077105	0.164801	8.72861	4.79184	6.71202	7.00876	0.379006	-0.54858	0.927586	-0.157091
FLAG_ZF_chip_peak_14974a	0.007215	0.00054125	15.0288	9.5935	5.86042	7.11464	1.35866	0.431267	0.927391	0.00667375
FLAG_ZF_chip_peak_18594	0.00256194	0.00519083	21.1748	12.0846	6.93757	7.5298	1.60985	0.682483	0.927364	-0.00262889
FLAG_ZF_chip_peak_4408	0.40774	0.480856	10.3703	5.88795	7.18527	7.75846	0.529349	-0.398004	0.927353	-0.0731165
FLAG_ZF_chip_peak_11954	0.00358781	0.0037775	6.78602	3.79573	6.37201	6.77779	0.0908184	-0.836437	0.927255	-0.000189687
FLAG_ZF_chip_peak_1222	0.512372	0.490895	9.8724	5.86094	7.74052	8.73622	0.35097	-0.575877	0.926848	0.0214765
FLAG_ZF_chip_peak_941	0.0172617	0.0115383	15.4461	10.208	6.57085	8.2556	1.23309	0.30626	0.926829	0.00572333
FLAG_ZF_chip_peak_4871	0.0013415	0.0052035	6.1489	4.16598	6.19089	7.9732	-0.00981802	-0.936503	0.926685	-0.003862
FLAG_ZF_chip_peak_4625	0.001831	0.0179385	7.06156	4.73029	6.59242	8.38824	0.0991775	-0.82644	0.925618	-0.0161075
FLAG_ZF_chip_peak_6168	0.0011835	0.0113295	5.41399	3.29812	6.19344	7.16635	-0.194048	-1.1196	0.925548	-0.010146
FLAG_ZF_chip_peak_576	0.456759	0.465634	12.9822	7.11127	8.12666	8.45343	0.675803	-0.24943	0.925233	-0.00887521
FLAG_ZF_chip_peak_14096	0.00239357	0.00248768	7.78648	4.31846	6.55468	6.90295	0.248446	-0.676698	0.925144	-9.4108e-05
FLAG_ZF_chip_peak_18544a	0.0260573	0.00475769	11.0652	6.604	6.98	7.91033	0.664733	-0.260397	0.925131	0.0212996
FLAG_ZF_chip_peak_13946a	0.00671646	0.000529877	9.32529	5.67647	6.08841	7.03734	0.615082	-0.310037	0.925119	0.00618658
FLAG_ZF_chip_peak_17636	0.0814612	0.311246	4.50836	2.702	4.87962	5.55108	-0.114166	-1.03874	0.924574	-0.229785
FLAG_ZF_chip_peak_15050	0.04148	0.129604	9.42455	5.51705	6.97644	7.75153	0.433933	-0.490584	0.924517	-0.0881243
FLAG_ZF_chip_peak_13125	0.0763815	0.191765	21.8595	11.1306	7.04936	6.81245	1.6327	0.708281	0.924416	-0.115383
FLAG_ZF_chip_peak_11487	0.562696	0.565248	9.33107	6.09792	7.08618	8.78878	0.397034	-0.527346	0.92438	-0.00255167
FLAG_ZF_chip_peak_12293	0.00190096	0.00465692	11.7793	7.02927	6.60209	7.47567	0.835254	-0.0888278	0.924082	-0.00275596
FLAG_ZF_chip_peak_19058	0.00755083	0.027274	12.4198	7.02041	8.03236	8.61423	0.628748	-0.295165	0.923913	-0.0197231
FLAG_ZF_chip_peak_16921	0.0147739	0.00441213	10.8362	6.68107	6.07392	7.10214	0.835164	-0.0881747	0.923339	0.0103617
FLAG_ZF_chip_peak_18601	0.00135269	0.00354904	16.4553	8.29855	6.38342	6.10358	1.36615	0.443204	0.922945	-0.00219635
FLAG_ZF_chip_peak_13986	0.0358208	0.345772	7.83031	4.45021	6.42022	6.91595	0.286446	-0.636054	0.9225	-0.309951
FLAG_ZF_chip_peak_12879	0.796067	0.786501	8.25528	3.89929	8.47544	7.58772	-0.0379717	-0.960455	0.922483	0.009565
FLAG_ZF_chip_peak_13152	0.588089	0.52261	7.41818	4.66878	6.48753	7.73698	0.193397	-0.728726	0.922123	0.0654788
FLAG_ZF_chip_peak_3744	0.00173625	0.0107487	6.28447	3.95729	5.80411	6.92226	0.114715	-0.806729	0.921444	-0.0090125
FLAG_ZF_chip_peak_5431	0.00465215	0.00457862	7.03747	4.07639	6.36251	6.97787	0.14546	-0.775495	0.920955	7.3534e-05
FLAG_ZF_chip_peak_4505	0.00466981	0.00654904	10.4218	5.33317	7.35229	7.12155	0.503338	-0.417198	0.920536	-0.00187923
FLAG_ZF_chip_peak_15556	0.241378	0.517991	14.6986	8.48148	7.98079	8.71241	0.881079	-0.0387561	0.919835	-0.276612
FLAG_ZF_chip_peak_4342	0.00566875	0.0007	33.9	18.5022	6.8804	7.10388	2.30072	1.38102	0.919705	0.00496875
FLAG_ZF_chip_peak_13379	0.00114917	0.0031675	8.0547	3.81458	6.07723	5.44435	0.406417	-0.513237	0.919654	-0.00201833
FLAG_ZF_chip_peak_16534	0.000400625	0.00146	12.8767	6.88711	7.7509	7.84083	0.732332	-0.187106	0.919438	-0.00105937
FLAG_ZF_chip_peak_16146	0.555736	0.52674	12.508	6.84276	7.588	7.85141	0.721055	-0.198373	0.919428	0.0289958
FLAG_ZF_chip_peak_14317	0.0160632	0.00539265	12.3	7.2069	8.9502	9.91757	0.458667	-0.460607	0.919274	0.0106706
FLAG_ZF_chip_peak_643	0.543328	0.587149	15.1072	9.09292	7.60477	8.65369	0.990263	0.0714272	0.918836	-0.0438203
FLAG_ZF_chip_peak_2999	0.078006	0.136316	9.58233	4.7598	6.97253	6.54715	0.458694	-0.459966	0.918659	-0.05831
FLAG_ZF_chip_peak_13954	0.00206059	0.00383933	27.5754	16.1118	6.92835	7.6516	1.9928	1.07428	0.918516	-0.00177874
FLAG_ZF_chip_peak_17023	0.00525635	0.0093326	13.8968	7.61791	6.57026	6.80545	1.08073	0.162704	0.918021	-0.00407625
FLAG_ZF_chip_peak_19784	0.00163088	0.00831632	13.8439	8.3105	6.79535	7.70624	1.02663	0.108908	0.917725	-0.00668544
FLAG_ZF_chip_peak_325	0.00468876	0.0046009	26.3103	14.9326	7.89133	8.46023	1.73728	0.819698	0.917586	8.7858e-05
FLAG_ZF_chip_peak_10286	0.00324875	0.00505518	17.0743	4.6488	12.4528	6.40427	0.455357	-0.462176	0.917534	-0.00180643
FLAG_ZF_chip_peak_10229	0.00415436	0.00288836	18.1159	5.12272	14.1209	7.5422	0.359427	-0.558076	0.917503	0.001266
FLAG_ZF_chip_peak_19023	0.0548909	0.0890305	10.5289	5.98407	7.06506	7.57729	0.575577	-0.340555	0.916132	-0.0341396
FLAG_ZF_chip_peak_13158	0.321386	0.4522	7.4455	3.98569	6.62293	6.689	0.1689	-0.746959	0.915859	-0.130813
FLAG_ZF_chip_peak_15164	0.00053875	0.00798844	8.92893	5.75185	5.88785	7.1558	0.600747	-0.315087	0.915834	-0.00744969
FLAG_ZF_chip_peak_6706	0.00460422	0.00181359	7.9893	4.30748	6.67287	6.78735	0.259761	-0.656003	0.915765	0.00279062
FLAG_ZF_chip_peak_2977	0.0244905	0.117371	9.64313	5.36737	6.62773	6.95732	0.540987	-0.374316	0.915303	-0.0928809
FLAG_ZF_chip_peak_9212	0	0.0025	11.5086	7.77537	7.14153	9.09865	0.688407	-0.226742	0.915149	-0.0025
FLAG_ZF_chip_peak_17071	0.0213164	0.000434063	7.53338	4.46647	6.13037	6.85186	0.297323	-0.617361	0.914684	0.0208824
FLAG_ZF_chip_peak_12762a	0.327094	0.294567	6.36552	3.73661	5.84915	6.47192	0.122051	-0.792464	0.914515	0.0325271
FLAG_ZF_chip_peak_9440	0.0117382	0.0117182	9.28679	5.61107	6.73061	7.66075	0.464444	-0.449209	0.913653	2e-05
FLAG_ZF_chip_peak_14088	0.00485091	0.00456864	6.83624	3.48355	6.86236	6.58228	-0.0055022	-0.91803	0.912528	0.000282273
FLAG_ZF_chip_peak_6462a	0.00186484	0.0009525	5.35799	2.78921	6.2783	6.15078	-0.228683	-1.14091	0.912227	0.000912344
FLAG_ZF_chip_peak_1042a	0.0594572	0.273249	13.4113	7.47006	6.62766	6.94639	1.01688	0.104856	0.912022	-0.213792
FLAG_ZF_chip_peak_18865	0.00092	0.002445	7.69282	5.31805	5.75393	7.48393	0.418966	-0.4929	0.911866	-0.001525
FLAG_ZF_chip_peak_4502	0.672019	0.610081	9.41943	5.86512	6.95958	8.15314	0.436639	-0.475195	0.911834	0.0619386
FLAG_ZF_chip_peak_10273	0.157749	0.259037	21.5441	6.05393	13.1304	6.94004	0.714383	-0.197071	0.911454	-0.101288
FLAG_ZF_chip_peak_19714	0.00372813	0.000841375	7.29007	4.28833	6.03848	6.68051	0.271748	-0.639544	0.911292	0.00288675
FLAG_ZF_chip_peak_5156	0.153846	0.292537	11.9371	7.20124	6.28208	7.12588	0.926141	0.0151776	0.910963	-0.138691
FLAG_ZF_chip_peak_18153a	0.579287	0.650891	3.2699	2.04015	5.29256	6.20624	-0.694722	-1.60504	0.910323	-0.0716033
FLAG_ZF_chip_peak_11150	0.00666108	0.00114108	17.2575	8.55119	7.53923	7.02088	1.19473	0.284473	0.910259	0.00552001
FLAG_ZF_chip_peak_10259	0.00148583	0.00429633	20.9028	5.82011	13.0629	6.83468	0.678224	-0.231826	0.91005	-0.0028105
FLAG_ZF_chip_peak_19115	0.237751	0.41342	9.3755	5.30768	7.61077	8.0932	0.300854	-0.608628	0.909482	-0.17567
FLAG_ZF_chip_peak_8851	0.279704	0.337235	16.9762	10.4258	7.64419	8.81604	1.15108	0.241953	0.909122	-0.0575314
FLAG_ZF_chip_peak_16414	0.000569423	0.00352789	6.57764	3.78986	5.90936	6.39275	0.154569	-0.754293	0.908862	-0.00295846
FLAG_ZF_chip_peak_1121	0.569697	0.700359	13.0718	7.43392	8.50232	9.07465	0.620527	-0.287719	0.908246	-0.130661
FLAG_ZF_chip_peak_11835a	0.0076954	0.0032242	9.30934	5.56764	6.39895	7.18164	0.540844	-0.367248	0.908092	0.0044712
FLAG_ZF_chip_peak_17119	0.331554	0.480128	12.0601	6.79421	6.63609	7.01495	0.86184	-0.0461269	0.907967	-0.148574
FLAG_ZF_chip_peak_14205	0.294488	0.487624	12.7704	7.21679	7.82297	8.29521	0.707016	-0.200922	0.907938	-0.193135
FLAG_ZF_chip_peak_15577	0.0254444	0.126172	8.09895	4.88205	5.73557	6.48714	0.497798	-0.410097	0.907895	-0.100728
FLAG_ZF_chip_peak_15600	0.000425	0.00281917	10.529	6.51872	7.21176	8.37748	0.545942	-0.361928	0.90787	-0.00239417
FLAG_ZF_chip_peak_14888	0.0183543	0.0607215	14.2978	7.95496	7.44961	7.77412	0.940552	0.0331757	0.907376	-0.0423672
FLAG_ZF_chip_peak_14662	0.00646525	0.00277525	9.17944	6.37345	6.2326	8.11318	0.558571	-0.348194	0.906765	0.00369
FLAG_ZF_chip_peak_9152	0.00194607	0.00161714	16.9402	9.71523	7.90678	8.50024	1.09929	0.192745	0.906545	0.000328928
FLAG_ZF_chip_peak_8910	0.0619419	0.132612	13.9852	8.47593	7.65477	8.69079	0.869467	-0.036116	0.905583	-0.0706706
FLAG_ZF_chip_peak_6856	0.00285893	0.00234643	6.84288	4.18341	5.44352	6.23365	0.330062	-0.575397	0.905459	0.0005125
FLAG_ZF_chip_peak_4610	0.00976	0.183829	13.4339	7.26454	6.75898	6.8455	0.990997	0.0857162	0.905281	-0.174069
FLAG_ZF_chip_peak_19198a	0.0738483	0.0680292	9.27302	5.62862	6.03566	6.86026	0.619529	-0.285483	0.905011	0.00581913
FLAG_ZF_chip_peak_15860	0.790623	0.82526	11.8129	6.94967	8.07676	8.89743	0.548516	-0.356445	0.904961	-0.0346369
FLAG_ZF_chip_peak_9020	0.00077575	0.00512675	8.29972	5.00751	5.95722	6.72933	0.478425	-0.426371	0.904796	-0.004351
FLAG_ZF_chip_peak_11313	0.402128	0.482354	10.4196	6.01127	6.96607	7.52256	0.580888	-0.323553	0.904441	-0.080226
FLAG_ZF_chip_peak_13364	0.224041	0.150299	9.68295	5.03603	7.46263	7.26438	0.375763	-0.528552	0.904316	0.0737422
FLAG_ZF_chip_peak_3687	0.483149	0.53981	7.72692	4.23202	6.52653	6.68812	0.243576	-0.660255	0.90383	-0.0566608
FLAG_ZF_chip_peak_15648	0.0023525	0.00736083	10.8551	6.85909	6.6539	7.86627	0.706107	-0.197663	0.90377	-0.00500833
FLAG_ZF_chip_peak_4593	0.179649	0.14617	6.50817	5.10873	7.07211	10.3851	-0.119889	-1.02348	0.903587	0.0334795
FLAG_ZF_chip_peak_16735	0.114169	0.358574	11.4707	6.51339	7.11395	7.55572	0.689225	-0.21416	0.903385	-0.244405
FLAG_ZF_chip_peak_18777	0.00145937	0.00773594	10.7073	5.85532	7.11969	7.28224	0.58871	-0.314633	0.903342	-0.00627656
FLAG_ZF_chip_peak_13330	0	0	7.54304	4.91855	5.45157	6.64856	0.468474	-0.434809	0.903283	0
FLAG_ZF_chip_peak_10301	0.0024725	0.0258105	10.6821	2.91048	11.0129	5.61205	-0.044002	-0.947274	0.903272	-0.023338
FLAG_ZF_chip_peak_3331a	0.00483761	0.00206348	5.80517	3.42692	5.39935	5.95282	0.104553	-0.79666	0.901213	0.00277413
FLAG_ZF_chip_peak_2246	0	0.00877167	4.55445	2.99234	5.99632	7.35571	-0.3968	-1.29759	0.900792	-0.00877167
FLAG_ZF_chip_peak_1027	0	0.0065685	9.12685	5.23061	7.28879	7.79644	0.324439	-0.575835	0.900274	-0.0065685
FLAG_ZF_chip_peak_14903	0.004276	0.0024885	9.37057	5.62264	7.90558	8.85334	0.245265	-0.654975	0.90024	0.0017875
FLAG_ZF_chip_peak_16500	0	0.00259318	10.333	5.41176	7.17821	7.01555	0.525566	-0.374458	0.900024	-0.00259318
FLAG_ZF_chip_peak_10659	0.794487	0.758508	4.46486	2.34258	7.90794	7.74198	-0.824686	-1.7246	0.899915	0.0359792
FLAG_ZF_chip_peak_19183	0.00183906	0.00238031	6.52934	4.24163	5.91171	7.16597	0.143361	-0.756544	0.899905	-0.00054125
FLAG_ZF_chip_peak_9544	0.00744729	0.00130229	8.28197	5.24947	6.58176	7.78343	0.3315	-0.568233	0.899733	0.006145
FLAG_ZF_chip_peak_19120	0.367526	0.420182	15.4185	7.41164	8.33892	7.47864	0.886728	-0.0129834	0.899711	-0.0526558
FLAG_ZF_chip_peak_10167	0.00184063	0.0022125	21.2382	6.93654	14.7844	9.00809	0.522583	-0.377005	0.899588	-0.000371875
FLAG_ZF_chip_peak_3038	0.00541417	0.00487354	6.6369	3.7706	6.04758	6.40954	0.134151	-0.765424	0.899576	0.000540625
FLAG_ZF_chip_peak_6257	0.00396455	0.00243491	38.287	21.9526	6.76782	7.23902	2.50009	1.60053	0.899564	0.00152964
FLAG_ZF_chip_peak_18230	0.00458853	0.00354124	9.64398	5.01762	7.39243	7.174	0.38358	-0.515775	0.899356	0.00104729
FLAG_ZF_chip_peak_3210	0	0.00125	5.48629	2.97632	6.2142	6.28743	-0.179738	-1.07894	0.899206	-0.00125
FLAG_ZF_chip_peak_16885	0.006387	0.000657875	13.5575	8.29761	7.05981	8.0557	0.94139	0.0426856	0.898705	0.00572912
FLAG_ZF_chip_peak_5489	0.0047225	0.00300885	6.61283	4.02593	6.13211	6.95949	0.108885	-0.789659	0.898544	0.00171365
FLAG_ZF_chip_peak_17136	0.679768	0.784665	10.586	7.07149	7.17396	8.93345	0.561309	-0.337204	0.898513	-0.104897
FLAG_ZF_chip_peak_16828	0.002184	0.002723	10.0695	5.63755	7.68211	8.01692	0.390413	-0.507981	0.898394	-0.000539
FLAG_ZF_chip_peak_15523	0.424591	0.492828	12.5827	7.4115	8.09687	8.88926	0.636001	-0.262297	0.898298	-0.0682365
FLAG_ZF_chip_peak_17336	0.889518	0.845649	8.24057	4.30964	7.92682	7.72638	0.0560015	-0.842227	0.898228	0.0438687
FLAG_ZF_chip_peak_17996	0.474762	0.738078	9.31965	5.56839	7.37883	8.21553	0.336885	-0.561093	0.897978	-0.263317
FLAG_ZF_chip_peak_10818	0.672843	0.636538	6.61843	3.52239	8.19343	8.12557	-0.30798	-1.20591	0.897934	0.036305
FLAG_ZF_chip_peak_17380	0.740072	0.665543	3.90844	2.40376	5.87511	6.73255	-0.588024	-1.48586	0.897836	0.0745294
FLAG_ZF_chip_peak_7705	0.140909	0.191739	13.2008	8.43431	7.41782	8.82893	0.831554	-0.0659697	0.897524	-0.0508305
FLAG_ZF_chip_peak_7795	0.00204964	0.00748036	10.9758	6.47613	7.02795	7.72389	0.643149	-0.254197	0.897345	-0.00543071
FLAG_ZF_chip_peak_4679	0.00442088	0.0067125	7.13929	3.95385	6.1526	6.34519	0.214586	-0.682405	0.896991	-0.00229162
FLAG_ZF_chip_peak_1966	0.193303	0.275852	10.9327	6.57456	8.08806	9.0535	0.434785	-0.461582	0.896367	-0.0825492
FLAG_ZF_chip_peak_17562	0.73843	0.639904	5.70813	3.01538	9.13822	8.98499	-0.678896	-1.57518	0.89628	0.0985261
FLAG_ZF_chip_peak_14586	0.00418938	0.00363625	6.86938	3.64733	6.61355	6.53426	0.0547552	-0.841185	0.895941	0.000553125
FLAG_ZF_chip_peak_5958	0.250826	0.287997	5.55293	3.25914	6.43331	7.02532	-0.212311	-1.10807	0.89576	-0.0371713
FLAG_ZF_chip_peak_7269	0.00259021	0.000768125	5.01049	3.18751	5.80527	6.87035	-0.212412	-1.10796	0.895545	0.00182208
FLAG_ZF_chip_peak_13802	0.0875297	0.00424187	6.66745	3.86145	5.78394	6.2302	0.205082	-0.690135	0.895217	0.0832878
FLAG_ZF_chip_peak_12898	0.00322102	0.00139093	18.0315	9.94248	6.37065	6.53222	1.501	0.606032	0.894971	0.00183009
FLAG_ZF_chip_peak_340a	0.00937681	0.00460694	10.8177	6.53427	6.11884	6.87278	0.82207	-0.0728679	0.894938	0.00476986
FLAG_ZF_chip_peak_12794	0.847164	0.629059	8.38993	5.74314	13.4681	17.1402	-0.682813	-1.57747	0.894658	0.218105
FLAG_ZF_chip_peak_1578a	0.00307607	0.00390821	6.45778	4.22207	5.43008	6.59262	0.250064	-0.6429	0.892964	-0.000832143
FLAG_ZF_chip_peak_9124	0.00664803	0.00504395	6.73449	4.52894	6.16144	7.69199	0.1283	-0.764185	0.892485	0.00160408
FLAG_ZF_chip_peak_9912	0.542339	0.566713	10.7712	7.03379	6.29066	7.62293	0.775899	-0.116043	0.891942	-0.024374
FLAG_ZF_chip_peak_1624	0.010926	0.0172401	13.4644	7.80448	6.63207	7.13175	1.02162	0.130046	0.891577	-0.00631417
FLAG_ZF_chip_peak_4987a	0.00127553	0.00223909	9.59018	5.97694	6.65548	7.69362	0.527015	-0.364254	0.891269	-0.000963558
FLAG_ZF_chip_peak_14443	0.006985	0.00390806	24.2927	11.8483	8.01669	7.25158	1.59944	0.708314	0.891128	0.00307694
FLAG_ZF_chip_peak_13955	0.0147319	0	10.4461	5.55905	7.26481	7.16851	0.523971	-0.366834	0.890805	0.0147319
FLAG_ZF_chip_peak_9322	0.123341	0.351519	10.4082	6.04991	6.6775	7.1965	0.640336	-0.250382	0.890718	-0.228178
FLAG_ZF_chip_peak_16262	0.303267	0.253141	11.2946	7.11617	7.26401	8.48539	0.636793	-0.253879	0.890672	0.0501263
FLAG_ZF_chip_peak_7648	0.0131831	0.00270447	31.705	20.0366	7.6701	8.98675	2.04739	1.15676	0.89063	0.0104786
FLAG_ZF_chip_peak_3835	0.00909909	0.00285534	7.71826	4.60914	7.22518	7.99755	0.0952405	-0.795062	0.890302	0.00624375
FLAG_ZF_chip_peak_10115a	0.144831	0.227414	12.8223	4.04742	11.67	6.82547	0.135857	-0.753928	0.889785	-0.0825835
FLAG_ZF_chip_peak_14794	0.00560712	0.00480769	10.5637	6.27521	7.02072	7.72673	0.589419	-0.300193	0.889612	0.000799423
FLAG_ZF_chip_peak_6961	0.00239875	0.00481583	6.06093	3.4523	5.99036	6.32032	0.0168978	-0.872442	0.88934	-0.00241708
FLAG_ZF_chip_peak_5832	0.728217	0.811164	7.76923	3.83186	8.06187	7.36513	-0.0533437	-0.942668	0.889324	-0.0829473
FLAG_ZF_chip_peak_12853	0.858552	0.743547	2.88114	1.60452	5.90819	6.09382	-1.03608	-1.92521	0.88913	0.115006
FLAG_ZF_chip_peak_15723	0.00297607	0.00535714	9.87035	5.98866	7.0357	7.90402	0.488408	-0.400353	0.888761	-0.00238107
FLAG_ZF_chip_peak_7242	0.292118	0.489947	12.8482	7.73896	6.37309	7.10725	1.0115	0.122848	0.888649	-0.197829
FLAG_ZF_chip_peak_5723	0.687879	0.668135	5.58679	3.55712	7.14532	8.42301	-0.354977	-1.24363	0.888649	0.0197439
FLAG_ZF_chip_peak_3773	0.008208	0.0014	12.7479	8.24401	6.52251	7.8058	0.966766	0.0788003	0.887966	0.006808
FLAG_ZF_chip_peak_10513	0.660868	0.684695	12.6957	4.00424	14.3572	8.37968	-0.177431	-1.06537	0.887936	-0.023827
FLAG_ZF_chip_peak_5452	0.00403731	0.00336337	8.56658	4.91477	7.2784	7.72561	0.235098	-0.652526	0.887624	0.000673943
FLAG_ZF_chip_peak_13211	0.00854275	0.00260425	8.84941	5.59278	6.81322	7.96273	0.377244	-0.509696	0.88694	0.0059385
FLAG_ZF_chip_peak_10152	0.00308583	0.0161683	9.24524	2.70967	8.96712	4.85965	0.0440663	-0.842736	0.886802	-0.0130825
FLAG_ZF_chip_peak_10494	0.805023	0.701208	11.4465	3.36174	12.5562	6.81859	-0.133488	-1.02026	0.886775	0.103815
FLAG_ZF_chip_peak_15713a	0.00184898	0.00428241	9.90339	5.55466	6.75062	6.99892	0.552902	-0.333435	0.886337	-0.00243343
FLAG_ZF_chip_peak_3456a	0.0743606	0.137668	10.032	5.80153	7.01531	7.4977	0.516035	-0.370016	0.886051	-0.063307
FLAG_ZF_chip_peak_862	0.0101598	0.0573938	7.95624	5.10899	6.65958	7.89964	0.256655	-0.628751	0.885405	-0.047234
FLAG_ZF_chip_peak_18834a	0.00237422	0.00202734	8.52129	4.84177	6.57069	6.8959	0.375026	-0.510205	0.885231	0.000346875
FLAG_ZF_chip_peak_14143	0.00265789	0.0026895	13.2168	8.6968	6.44837	7.83706	1.03537	0.150172	0.885195	-3.1612e-05
FLAG_ZF_chip_peak_11196	0.00104156	0.00186781	7.42088	4.50195	5.94955	6.66619	0.318808	-0.566312	0.88512	-0.00082625
FLAG_ZF_chip_peak_8027	0.343685	0.720687	13.4802	6.79021	8.39347	7.80819	0.683503	-0.201532	0.885036	-0.377002
FLAG_ZF_chip_peak_10129	0.0025425	0.0021675	21.8114	6.13893	13.5284	7.03177	0.689089	-0.195899	0.884989	0.000375
FLAG_ZF_chip_peak_7365a	0.00809893	0.0637449	16.0989	8.53401	6.59045	6.45019	1.28851	0.403884	0.884626	-0.0556459
FLAG_ZF_chip_peak_12895	0.312506	0.370174	7.30341	3.87148	6.77232	6.62775	0.108921	-0.775635	0.884555	-0.0576681
FLAG_ZF_chip_peak_6703	0.186138	0.298878	12.9722	7.84054	7.28835	8.13076	0.831756	-0.0524362	0.884192	-0.11274
FLAG_ZF_chip_peak_15487	0.00480275	0.00517175	8.38256	5.7735	6.07304	7.71958	0.464971	-0.419076	0.884048	-0.000369
FLAG_ZF_chip_peak_8285	0.0034255	0	10.8177	7.12851	6.92369	8.41865	0.643778	-0.239989	0.883767	0.0034255
FLAG_ZF_chip_peak_97	0.0977732	0.130916	10.4323	5.9883	7.36031	7.7957	0.503216	-0.380532	0.883748	-0.0331432
FLAG_ZF_chip_peak_6801	0.00197625	0.00208344	13.2368	6.97037	6.8105	6.61567	0.958719	0.0753481	0.883371	-0.000107188
FLAG_ZF_chip_peak_18775	0.00300288	0.00281365	8.29003	4.84492	7.17489	7.7306	0.208422	-0.674108	0.882529	0.000189231
FLAG_ZF_chip_peak_2991	0.004591	0.00295067	5.50863	3.40349	5.92789	6.75063	-0.105824	-0.988008	0.882184	0.00164033
FLAG_ZF_chip_peak_12905	0	0	6.91209	4.21605	8.14951	9.16093	-0.23759	-1.1196	0.88201	0
FLAG_ZF_chip_peak_13293	0.488605	0.697046	9.93388	5.06181	7.15932	6.7229	0.472535	-0.409429	0.881964	-0.208442
FLAG_ZF_chip_peak_19301	0.290756	0.372348	12.4813	7.23521	7.39243	7.89601	0.755649	-0.12609	0.881739	-0.0815918
FLAG_ZF_chip_peak_7561	0.00528774	0.00297619	26.8356	16.4221	7.26945	8.19563	1.88423	1.00271	0.881516	0.00231155
FLAG_ZF_chip_peak_19929	0.00602969	0.00253906	7.42708	4.11133	6.57495	6.70457	0.175816	-0.70554	0.881356	0.00349063
FLAG_ZF_chip_peak_8468	0.00193607	0.000975357	5.46768	3.78853	5.98289	7.63525	-0.129913	-1.01104	0.881124	0.000960714
FLAG_ZF_chip_peak_7392	0.582928	0.795108	9.53159	6.7061	6.82967	8.84881	0.480901	-0.40001	0.88091	-0.21218
FLAG_ZF_chip_peak_12526	0	0	5.92634	3.36245	6.56159	6.85157	-0.146904	-1.02692	0.880015	0
FLAG_ZF_chip_peak_4704	0.659925	0.719313	8.40152	4.81279	6.3316	6.67439	0.408079	-0.471764	0.879844	-0.0593884
FLAG_ZF_chip_peak_8864	0.00439719	0.00078125	11.1295	5.54038	7.44786	6.82219	0.579487	-0.30025	0.879738	0.00361594
FLAG_ZF_chip_peak_6074	0.239787	0.356202	10.832	6.79751	6.53049	7.53966	0.730042	-0.149494	0.879536	-0.116415
FLAG_ZF_chip_peak_18808	0.452295	0.559603	9.37973	5.53084	6.61817	7.17957	0.503114	-0.3764	0.879515	-0.107308
FLAG_ZF_chip_peak_3825	0.263147	0.305154	8.77701	4.60926	6.64296	6.41588	0.401903	-0.477113	0.879016	-0.0420065
FLAG_ZF_chip_peak_17891	0.000753125	0.00155688	8.52495	5.47365	6.36964	7.5211	0.420478	-0.458441	0.878919	-0.00080375
FLAG_ZF_chip_peak_11680	0.0915746	0.336753	10.2844	5.47084	7.67314	7.50368	0.422571	-0.455837	0.878408	-0.245178
FLAG_ZF_chip_peak_15258	0.0569721	0.246492	7.95457	4.0776	6.60379	6.22054	0.268489	-0.60932	0.877809	-0.18952
FLAG_ZF_chip_peak_1183	0.490372	0.464976	9.83335	6.9759	6.96096	9.0741	0.498397	-0.379374	0.877772	0.0253959
FLAG_ZF_chip_peak_17987	0.0046525	0.000673929	6.46709	3.91958	6.19471	6.89823	0.0620789	-0.815525	0.877604	0.00397857
FLAG_ZF_chip_peak_14587	0.818071	0.688872	9.77434	5.45752	7.51272	7.70664	0.379664	-0.497856	0.87752	0.129198
FLAG_ZF_chip_peak_13056	0.000781	0	4.68278	3.17675	4.87703	6.0774	-0.0586367	-0.935904	0.877267	0.000781
FLAG_ZF_chip_peak_8493	0	0.00333344	11.0297	7.18057	8.04236	9.61461	0.455703	-0.42113	0.876833	-0.00333344
FLAG_ZF_chip_peak_57	0.00151523	0.00445068	11.7757	7.30363	7.16846	8.16182	0.716075	-0.160277	0.876352	-0.00293546
FLAG_ZF_chip_peak_12598	0.00160937	0.00287047	6.94873	4.39923	5.85502	6.80344	0.247077	-0.629013	0.87609	-0.00126109
FLAG_ZF_chip_peak_14239	0.411319	0.441553	9.83326	5.98652	7.11083	7.94533	0.467653	-0.408388	0.876041	-0.0302343
FLAG_ZF_chip_peak_15822	0	0.00245125	7.21159	4.83911	6.10341	7.51508	0.2407	-0.635046	0.875746	-0.00245125
FLAG_ZF_chip_peak_14294	0.0859043	0.251781	10.2698	5.74539	7.3673	7.56277	0.4792	-0.396512	0.875712	-0.165877
FLAG_ZF_chip_peak_34	0.00127054	0.00259125	8.46168	5.41112	7.24829	8.50486	0.223305	-0.65236	0.875664	-0.00132071
FLAG_ZF_chip_peak_17033	0.106354	0.27457	9.67272	5.54337	7.36818	7.74546	0.392614	-0.482589	0.875203	-0.168216
FLAG_ZF_chip_peak_8786	0.00368344	0.00544094	15.9117	9.65098	8.68062	9.656	0.874217	-0.000749826	0.874967	-0.0017575
FLAG_ZF_chip_peak_17851	0.041828	0.185168	10.4678	5.67867	7.19188	7.15256	0.541514	-0.332907	0.874421	-0.14334
FLAG_ZF_chip_peak_2555	0.670075	0.671254	3.93748	2.07704	5.79815	5.60433	-0.55832	-1.43201	0.873695	-0.00117875
FLAG_ZF_chip_peak_730a	0.0905721	0.321366	12.6987	7.03211	7.15579	7.26078	0.827502	-0.0461674	0.873669	-0.230794
FLAG_ZF_chip_peak_14232	0.100154	0.194665	10.9425	6.03935	6.94666	7.02417	0.65555	-0.217933	0.873483	-0.0945106
FLAG_ZF_chip_peak_12747	0.00142031	0.0137956	5.25888	3.12107	5.8488	6.35882	-0.153386	-1.02672	0.873333	-0.0123753
FLAG_ZF_chip_peak_16575	0.569725	0.699092	9.15712	5.03056	8.03406	8.08425	0.188765	-0.684396	0.873161	-0.129367
FLAG_ZF_chip_peak_13681a	0.0521028	0.172515	6.26852	3.79429	6.00308	6.65499	0.0624233	-0.810606	0.873029	-0.120413
FLAG_ZF_chip_peak_12969	0.00320519	0.00257346	3.97813	2.89125	4.93954	6.57451	-0.312285	-1.18519	0.872906	0.00063173
FLAG_ZF_chip_peak_1538	0.00209767	0.0049075	9.30951	5.26218	7.26273	7.51734	0.358194	-0.514563	0.872756	-0.00280983
FLAG_ZF_chip_peak_1565	0.225202	0.416921	10.9721	6.03479	7.01243	7.06192	0.645853	-0.226757	0.87261	-0.191719
FLAG_ZF_chip_peak_14417	0.141291	0.233005	13.8085	8.5214	7.32261	8.27326	0.915132	0.0426346	0.872497	-0.0917142
FLAG_ZF_chip_peak_11103	0.831122	0.838241	5.93921	3.74855	5.95799	6.87692	-0.00455592	-0.87543	0.870874	-0.00711825
FLAG_ZF_chip_peak_14777	0.00324679	0.00223214	34.8161	22.4512	8.00642	9.44078	2.12053	1.24982	0.870709	0.00101464
FLAG_ZF_chip_peak_19463	0.00308135	0.00231481	12.7546	7.06474	8.04398	8.14285	0.665039	-0.204898	0.869936	0.000766538
FLAG_ZF_chip_peak_9780	0.159423	0.212294	9.87602	5.16246	7.26417	6.93837	0.443131	-0.426539	0.86967	-0.0528713
FLAG_ZF_chip_peak_6699a	0.0303506	0.0283143	9.23513	5.1147	6.62191	6.70085	0.479885	-0.389696	0.86958	0.00203625
FLAG_ZF_chip_peak_6042	0.00818179	0	4.5054	3.20177	5.23865	6.80117	-0.217541	-1.08692	0.869374	0.00818179
FLAG_ZF_chip_peak_4123a	0.004975	0.0031677	22.3852	12.2079	7.33265	7.30282	1.61014	0.741295	0.868843	0.0018073
FLAG_ZF_chip_peak_15629	0	0	7.91518	4.63231	6.54754	6.99739	0.27367	-0.595085	0.868755	0
FLAG_ZF_chip_peak_11430a	0.0271992	0.0320574	12.6694	7.2655	6.3423	6.64038	0.99827	0.129797	0.868473	-0.00485818
FLAG_ZF_chip_peak_13494	0.00148821	0.00155286	9.43486	5.66243	6.73793	7.38002	0.485695	-0.382201	0.867896	-6.4643e-05
FLAG_ZF_chip_peak_18128	0.228819	0.702661	7.09399	3.99517	6.20947	6.38093	0.192129	-0.67551	0.867639	-0.473842
FLAG_ZF_chip_peak_10321	0.00103632	0.00339316	13.3933	3.91216	12.8084	6.82412	0.064421	-0.802679	0.8671	-0.00235684
FLAG_ZF_chip_peak_16007	0.000649643	0.00175929	8.01358	4.52857	6.658	6.86219	0.267356	-0.599614	0.86697	-0.00110964
FLAG_ZF_chip_peak_16327	0.519086	0.55551	9.90729	5.73185	7.0898	7.47895	0.482746	-0.383834	0.86658	-0.036424
FLAG_ZF_chip_peak_16526	0.0906228	0.243895	10.5097	5.94327	6.86615	7.07857	0.614151	-0.252201	0.866351	-0.153272
FLAG_ZF_chip_peak_13350	0.00592322	0.00295197	9.15503	5.24763	6.59254	6.8886	0.473731	-0.392544	0.866275	0.00297125
FLAG_ZF_chip_peak_133	0.258562	0.496455	9.96113	7.04601	6.91146	8.91193	0.527318	-0.338931	0.86625	-0.237893
FLAG_ZF_chip_peak_17365	0.0145075	0.00325639	6.0511	3.03901	6.78076	6.20732	-0.16425	-1.03037	0.86612	0.0112511
FLAG_ZF_chip_peak_17439	0.810629	0.718203	4.09002	2.4497	6.49139	7.08653	-0.666419	-1.53248	0.866058	0.0924257
FLAG_ZF_chip_peak_4989a	0.0032972	0.00282947	7.21056	4.49	6.30475	7.15506	0.193672	-0.672248	0.865919	0.000467727
FLAG_ZF_chip_peak_3892	0	0.00182233	7.04819	4.01981	6.49178	6.74771	0.118639	-0.747269	0.865908	-0.00182233
FLAG_ZF_chip_peak_12148	0.000915769	0	11.3251	7.77345	7.37013	9.21674	0.619755	-0.245701	0.865456	0.000915769
FLAG_ZF_chip_peak_17447	0.839358	0.772027	3.66929	2.19792	6.38437	6.96532	-0.799044	-1.66405	0.865003	0.0673305
FLAG_ZF_chip_peak_9039	0.0492262	0.268775	10.0396	5.6664	6.93716	7.13057	0.533278	-0.331584	0.864863	-0.219549
FLAG_ZF_chip_peak_8904	0.00522708	0	11.7814	7.62128	7.58423	8.93238	0.635436	-0.229013	0.864449	0.00522708
FLAG_ZF_chip_peak_1534a	0.220958	0.392532	18.819	10.4099	7.55648	7.61007	1.3164	0.451975	0.864426	-0.171574
FLAG_ZF_chip_peak_17152a	0.0516211	0.288361	9.44303	5.07221	6.63562	6.48884	0.509018	-0.355347	0.864365	-0.23674
FLAG_ZF_chip_peak_5227	0.0031201	0.00846894	12.1938	7.03027	7.1748	7.52827	0.765138	-0.0987394	0.863878	-0.00534885
FLAG_ZF_chip_peak_11362	0.00829937	0.00088	7.70696	4.78581	6.73099	7.6066	0.195343	-0.668489	0.863832	0.00741937
FLAG_ZF_chip_peak_12089	0.00767083	0.00057875	18.2589	12.0257	6.54516	7.84312	1.4801	0.616623	0.86348	0.00709208
FLAG_ZF_chip_peak_12022	0.0027175	0.0016025	7.55515	4.13602	6.82236	6.79467	0.14719	-0.716161	0.863351	0.001115
FLAG_ZF_chip_peak_3148	0.464152	0.622275	7.93961	4.94436	6.99971	7.92808	0.181774	-0.681189	0.862964	-0.158123
FLAG_ZF_chip_peak_18045	0.004515	0.001645	5.97941	3.57778	7.06575	7.68927	-0.24084	-1.10378	0.862942	0.00287
FLAG_ZF_chip_peak_15101	0.33839	0.770014	10.4281	6.54326	7.15776	8.16736	0.542895	-0.319859	0.862754	-0.431624
FLAG_ZF_chip_peak_18438	0.0455165	0.114117	11.2318	6.53579	7.60256	8.04099	0.563026	-0.299013	0.862039	-0.0686008
FLAG_ZF_chip_peak_18853	0.00341961	0.00506769	6.82001	4.2878	5.99769	6.85365	0.185365	-0.676636	0.862001	-0.00164808
FLAG_ZF_chip_peak_1157	0.00129962	0.00087475	20.6767	11.5143	6.95496	7.03897	1.57189	0.709989	0.861901	0.000424875
FLAG_ZF_chip_peak_49	0.00217642	0.00560016	9.54457	5.61527	7.14511	7.63855	0.417724	-0.443943	0.861667	-0.00342374
FLAG_ZF_chip_peak_3014	0.198241	0.348653	9.38807	5.64408	6.28038	6.86063	0.579977	-0.281604	0.861581	-0.150412
FLAG_ZF_chip_peak_7514	0.252522	0.36405	10.3004	6.228	7.1872	7.89449	0.519203	-0.342078	0.861281	-0.111528
FLAG_ZF_chip_peak_8442	0.00308821	0.00357518	9.43487	4.81983	7.93539	7.36437	0.249701	-0.611579	0.86128	-0.000486965
FLAG_ZF_chip_peak_17565	0.828574	0.701841	5.46126	3.62529	7.10485	8.56518	-0.37957	-1.24039	0.860819	0.126733
FLAG_ZF_chip_peak_7345	0.00360347	0.00170639	8.56295	5.81648	6.44133	7.94507	0.410749	-0.449914	0.860662	0.00189708
FLAG_ZF_chip_peak_3761	0.00236167	0.0045375	7.05756	4.62773	5.95993	7.09518	0.243874	-0.616536	0.86041	-0.00217583
FLAG_ZF_chip_peak_1562a	0.155691	0.21954	11.042	6.55313	6.80948	7.337	0.697388	-0.163006	0.860395	-0.063849
FLAG_ZF_chip_peak_15159	0.00261886	0.00201546	9.63724	6.60379	6.34169	7.88905	0.603753	-0.256559	0.860312	0.000603409
FLAG_ZF_chip_peak_1486	0.654219	0.689375	14.5225	8.25041	8.78832	9.06385	0.724633	-0.135657	0.86029	-0.035156
FLAG_ZF_chip_peak_19574	0.162858	0.193258	6.93349	4.44102	5.89131	6.84889	0.234994	-0.624979	0.859973	-0.0303991
FLAG_ZF_chip_peak_10175a	0.00325	0.00969937	14.8392	4.83346	12.5819	7.4381	0.238062	-0.621876	0.859938	-0.00644938
FLAG_ZF_chip_peak_1674	0.00693389	0.0083675	7.13165	4.24027	6.08901	6.57002	0.228029	-0.631741	0.85977	-0.00143361
FLAG_ZF_chip_peak_2225	0.00388289	0.0027175	9.15628	5.44291	6.61503	7.13559	0.469013	-0.390655	0.859668	0.0011654
FLAG_ZF_chip_peak_6440	0.00208333	0	5.04096	4.07942	5.60637	8.2325	-0.153371	-1.01297	0.859597	0.00208333
FLAG_ZF_chip_peak_628	0.17615	0.442099	8.75573	5.41904	6.66441	7.48384	0.39375	-0.465741	0.859491	-0.265948
FLAG_ZF_chip_peak_17244a	0.00206656	0.0154864	22.455	14.3148	6.29449	7.27722	1.83487	0.976045	0.858827	-0.0134198
FLAG_ZF_chip_peak_15418	0.00207075	0.0017725	12.1088	6.73579	7.67539	7.74292	0.657747	-0.201031	0.858778	0.00029825
FLAG_ZF_chip_peak_16432	0.0014175	0.00338516	8.28606	5.653	6.66553	8.24267	0.313966	-0.544096	0.858062	-0.00196766
FLAG_ZF_chip_peak_2911	0.11915	0.165748	8.03636	5.02178	6.92826	7.84586	0.214048	-0.643734	0.857782	-0.0465979
FLAG_ZF_chip_peak_1344a	0.115118	0.429127	10.7722	6.67426	7.31365	8.21161	0.558654	-0.299058	0.857712	-0.314009
FLAG_ZF_chip_peak_2810	0.422925	0.462326	8.86844	5.21953	7.11069	7.58304	0.318691	-0.538855	0.857546	-0.039401
FLAG_ZF_chip_peak_6689	0.0376995	0.136247	16.5201	10.1832	6.62615	7.40036	1.31798	0.460524	0.857453	-0.0985476
FLAG_ZF_chip_peak_653	0.01367	0.00276625	13.0597	8.10283	6.66707	7.49392	0.969997	0.112706	0.857291	0.0109038
FLAG_ZF_chip_peak_1849	0.00779	0	10.5525	6.64926	6.53816	7.46208	0.690628	-0.166384	0.857012	0.00779
FLAG_ZF_chip_peak_5742	0.867755	0.727888	3.30413	2.29066	5.7208	7.18167	-0.791946	-1.64855	0.856606	0.139868
FLAG_ZF_chip_peak_10258	0.0993789	0.15459	14.3986	4.24694	12.9853	6.93521	0.149054	-0.707516	0.85657	-0.0552106
FLAG_ZF_chip_peak_16387	0.387797	0.469473	11.9696	7.45712	7.04335	7.94469	0.765041	-0.0913728	0.856414	-0.0816762
FLAG_ZF_chip_peak_838	0.231431	0.376137	12.8082	8.06882	7.92027	9.03371	0.693443	-0.162961	0.856404	-0.144706
FLAG_ZF_chip_peak_1218	0.077636	0.123509	11.5741	7.42859	7.06878	8.21394	0.711363	-0.144986	0.85635	-0.0458727
FLAG_ZF_chip_peak_16351	0.16655	0.204955	10.9152	6.96662	7.13198	8.24085	0.613966	-0.242335	0.856301	-0.0384045
FLAG_ZF_chip_peak_10615	0.787199	0.744913	4.34696	2.42195	7.80049	7.86755	-0.843558	-1.69975	0.856187	0.0422858
FLAG_ZF_chip_peak_4936	0.0023925	0.0035005	9.27463	4.98656	6.64196	6.46428	0.481681	-0.374443	0.856125	-0.001108
FLAG_ZF_chip_peak_19166	0.204651	0.370754	9.35078	5.5648	6.85084	7.37377	0.448806	-0.406073	0.854879	-0.166104
FLAG_ZF_chip_peak_18124	0.424322	0.395352	18.8332	10.4468	7.87812	7.90196	1.25736	0.402773	0.854584	0.0289705
FLAG_ZF_chip_peak_12535	0.0137589	0.0615282	6.28999	3.80792	5.9322	6.49255	0.0844891	-0.769783	0.854272	-0.0477693
FLAG_ZF_chip_peak_13652	0.0083335	0.0083335	12.5725	7.94408	7.31627	8.3574	0.781091	-0.0731731	0.854264	0
FLAG_ZF_chip_peak_7027	0.399829	0.452525	8.70565	5.23052	6.09717	6.62256	0.513812	-0.340436	0.854249	-0.0526963
FLAG_ZF_chip_peak_7767	0.00165979	0.00074625	9.82365	5.7497	6.97075	7.37569	0.494945	-0.359293	0.854237	0.000913542
FLAG_ZF_chip_peak_14454	0.00609937	0.004867	9.16681	5.48858	6.66592	7.21526	0.459616	-0.394618	0.854234	0.00123237
FLAG_ZF_chip_peak_16313	0.531878	0.650908	14.6864	8.73504	7.42534	7.9823	0.983957	0.13001	0.853947	-0.11903
FLAG_ZF_chip_peak_18625	0.00271964	0.00076	6.26143	3.82885	5.99684	6.62791	0.0622908	-0.791644	0.853935	0.00195964
FLAG_ZF_chip_peak_12635	0.153425	0.180987	18.6283	11.6769	7.56422	8.56967	1.30023	0.446349	0.853885	-0.0275614
FLAG_ZF_chip_peak_2264	0.00134591	0.00225273	10.2915	6.89937	5.69625	6.90073	0.853374	-0.000284866	0.853659	-0.000906818
FLAG_ZF_chip_peak_3655	0.00113625	0.00227275	7.39968	3.99998	5.96403	5.82466	0.311176	-0.542183	0.853359	-0.0011365
FLAG_ZF_chip_peak_2508	0.693017	0.594229	8.22153	5.3221	9.34764	10.932	-0.185196	-1.03849	0.853295	0.0987875
FLAG_ZF_chip_peak_18516a	0.113086	0.231263	9.97713	5.92512	6.69423	7.18033	0.575706	-0.277206	0.852912	-0.118177
FLAG_ZF_chip_peak_866	0.109059	0.115302	9.86108	6.70139	7.60652	9.33492	0.374508	-0.478177	0.852685	-0.00624258
FLAG_ZF_chip_peak_8460	0.000959929	0.00215657	20.4179	11.8198	7.92412	8.28272	1.36551	0.513025	0.852488	-0.00119664
FLAG_ZF_chip_peak_17862	0.00437354	0.004715	7.75831	4.65706	5.95582	6.45292	0.381442	-0.470532	0.851975	-0.000341458
FLAG_ZF_chip_peak_6641a	0.0773911	0.429117	10.8947	5.88966	7.81655	7.62417	0.479021	-0.372394	0.851415	-0.351726
FLAG_ZF_chip_peak_10964	0.13611	0.203774	5.88211	3.64865	6.22898	6.9703	-0.0826627	-0.933861	0.851198	-0.0676637
FLAG_ZF_chip_peak_10551	0.819272	0.744563	7.1673	2.39585	11.9598	7.211	-0.738689	-1.58966	0.850971	0.0747093
FLAG_ZF_chip_peak_17826	0	0.00331667	7.10608	4.24788	6.26093	6.7506	0.182678	-0.668274	0.850952	-0.00331667
FLAG_ZF_chip_peak_11752	0.00341909	0.00216442	8.83959	5.39677	6.57042	7.23459	0.427994	-0.422816	0.85081	0.00125467
FLAG_ZF_chip_peak_12624	0.81779	0.742545	6.79549	4.06572	7.50108	8.09213	-0.14252	-0.993009	0.850489	0.0752442
FLAG_ZF_chip_peak_2942	0.00454985	0.00536704	20.6131	13.6098	5.44299	6.47927	1.92109	1.07074	0.850354	-0.000817197
FLAG_ZF_chip_peak_15656	0.311406	0.461851	11.5673	7.33013	7.09119	8.10099	0.705954	-0.144259	0.850214	-0.150445
FLAG_ZF_chip_peak_11498	0.000322581	5.71774e-05	10.116	6.61826	6.71827	7.92289	0.590482	-0.259574	0.850056	0.000265404
FLAG_ZF_chip_peak_17904	0.13668	0.238823	9.53908	4.77676	7.52793	6.79301	0.341598	-0.508021	0.849619	-0.102144
FLAG_ZF_chip_peak_18207a	0.00219651	0.00195862	7.39359	4.21356	6.74107	6.92154	0.133296	-0.716054	0.84935	0.000237895
FLAG_ZF_chip_peak_14162	0.651818	0.776114	11.948	7.15351	7.8104	8.42217	0.613307	-0.23554	0.848847	-0.124296
FLAG_ZF_chip_peak_8961a	0.00357167	0.00113746	35.3945	19.514	8.1027	8.04451	2.12705	1.27843	0.848621	0.00243421
FLAG_ZF_chip_peak_11100	0.00262009	0.0110575	7.41569	4.0786	7.42549	7.35244	-0.00190561	-0.85015	0.848245	-0.00843741
FLAG_ZF_chip_peak_11066	0.00207046	0.00253295	8.57363	4.89106	6.96663	7.15325	0.299444	-0.548451	0.847896	-0.0004625
FLAG_ZF_chip_peak_13971	0	0.00420667	7.22098	3.57028	6.97437	6.20582	0.0501315	-0.797587	0.847718	-0.00420667
FLAG_ZF_chip_peak_13670	0.000437115	0.00208442	6.33441	3.97945	7.10338	8.03016	-0.165294	-1.01286	0.847567	-0.00164731
FLAG_ZF_chip_peak_19013	0.000673929	0.000533571	10.3057	5.19237	7.0434	6.38569	0.549102	-0.298451	0.847553	0.000140358
FLAG_ZF_chip_peak_9236	0.00282729	0.00277271	32.0946	19.3788	8.29381	9.00435	1.95223	1.10579	0.846439	5.4584e-05
FLAG_ZF_chip_peak_8071a	0.00293184	0.00268855	7.82172	5.37813	5.97817	7.38983	0.38778	-0.458436	0.846217	0.000243289
FLAG_ZF_chip_peak_8033	0.303864	0.687226	10.5662	7.16222	7.32822	8.92996	0.527917	-0.318247	0.846164	-0.383361
FLAG_ZF_chip_peak_11928	0.00387841	0.00246398	10.2587	5.58385	8.75049	8.56188	0.229417	-0.616669	0.846086	0.00141443
FLAG_ZF_chip_peak_6111	0.00337767	0.00235467	6.1808	3.91076	6.35541	7.22518	-0.0401919	-0.885585	0.845393	0.001023
FLAG_ZF_chip_peak_11474a	0.001935	0.00266947	8.18855	5.11876	6.22496	6.99144	0.395544	-0.449796	0.845339	-0.000734474
FLAG_ZF_chip_peak_8415	0.00411102	0.00118306	30.5191	18.2529	7.75361	8.32968	1.97677	1.13179	0.844979	0.00292796
FLAG_ZF_chip_peak_6651	0.695148	0.728484	9.2531	5.48568	7.90356	8.41555	0.227435	-0.617388	0.844823	-0.0333364
FLAG_ZF_chip_peak_8477	0.250174	0.465364	13.1268	7.03514	8.55575	8.23027	0.61755	-0.226361	0.843911	-0.21519
FLAG_ZF_chip_peak_18833a	0.00436768	0.00244815	20.7725	11.5327	6.81084	6.78422	1.60877	0.76547	0.843302	0.00191954
FLAG_ZF_chip_peak_12926a	0.00506607	0.00196875	6.11229	3.45504	5.85876	5.93999	0.0611165	-0.781757	0.842874	0.00309732
FLAG_ZF_chip_peak_11780	0.375251	0.467546	11.1102	6.48813	8.71427	9.12496	0.350437	-0.492015	0.842453	-0.0922953
FLAG_ZF_chip_peak_17041	0.260708	0.264493	5.08341	3.87507	4.69982	6.42265	0.113192	-0.728946	0.842137	-0.00378542
FLAG_ZF_chip_peak_10520	0.00195225	0.00595375	8.19678	2.33339	13.3524	6.80595	-0.703973	-1.54437	0.840397	-0.0040015
FLAG_ZF_chip_peak_15247	0.00346028	0.00413833	8.14528	4.86812	6.11851	6.54713	0.412784	-0.427496	0.84028	-0.000678055
FLAG_ZF_chip_peak_2437	0.00035725	0.0107145	6.18786	3.58348	7.08061	7.34015	-0.194431	-1.03445	0.840018	-0.0103573
FLAG_ZF_chip_peak_16282	0.00435817	0.00239067	10.6799	6.58184	6.50249	7.17348	0.715836	-0.124182	0.840018	0.0019675
FLAG_ZF_chip_peak_11740	0.00372676	0.00449779	7.89933	4.56413	6.66234	6.88925	0.245702	-0.594007	0.839709	-0.000771029
FLAG_ZF_chip_peak_7503	0.0376744	0.22784	10.5738	6.79812	6.7943	7.81678	0.638096	-0.201438	0.839534	-0.190165
FLAG_ZF_chip_peak_1205	0.003125	0.004025	8.50093	5.50836	5.96849	6.91744	0.510256	-0.328617	0.838873	-0.0009
FLAG_ZF_chip_peak_16525	0.00174229	0.00600479	7.58875	4.81677	6.65399	7.5538	0.189642	-0.649136	0.838778	-0.0042625
FLAG_ZF_chip_peak_1081	0.545306	0.762478	13.5406	8.00646	9.02665	9.54309	0.585025	-0.253293	0.838318	-0.217172
FLAG_ZF_chip_peak_7828	0.00185071	0.00964946	11.2238	7.19724	6.82649	7.82165	0.717343	-0.12003	0.837373	-0.00779875
FLAG_ZF_chip_peak_12045a	0.000106875	0.00193925	8.7261	5.98574	6.31716	7.74233	0.466061	-0.371239	0.8373	-0.00183238
FLAG_ZF_chip_peak_18633	0.0050877	0.0664989	9.88305	5.14099	7.22188	6.71161	0.452581	-0.384613	0.837194	-0.0614112
FLAG_ZF_chip_peak_6769	0.00185071	0.00126986	8.33962	5.51525	6.26669	7.40416	0.412277	-0.424911	0.837188	0.000580857
FLAG_ZF_chip_peak_19949	0.00024125	0.003015	13.2424	8.25254	7.75989	8.63665	0.771061	-0.0656335	0.836695	-0.00277375
FLAG_ZF_chip_peak_12367	0.00104594	0.00350911	8.08228	4.16607	7.61401	7.00808	0.0861074	-0.750333	0.83644	-0.00246317
FLAG_ZF_chip_peak_4208	0.00125583	0.0004025	6.06729	3.83475	5.63454	6.35739	0.106754	-0.729302	0.836056	0.000853333
FLAG_ZF_chip_peak_18344	0.138675	0.181235	6.75494	4.06732	6.29365	6.76412	0.102046	-0.733825	0.835871	-0.0425592
FLAG_ZF_chip_peak_15811	0.00642977	0.00263943	10.2555	7.11007	6.76204	8.3676	0.600871	-0.23495	0.835821	0.00379034
FLAG_ZF_chip_peak_4214	0.00321571	0.0135598	9.6013	5.57026	6.91151	7.15643	0.47423	-0.361496	0.835725	-0.0103441
FLAG_ZF_chip_peak_1729	0	0.00375929	10.2323	6.18919	7.2583	7.83511	0.495424	-0.340202	0.835626	-0.00375929
FLAG_ZF_chip_peak_14690	0.021404	0.0215391	9.16375	6.60975	6.58973	8.47856	0.475719	-0.359223	0.834942	-0.000135125
FLAG_ZF_chip_peak_6658	0.487081	0.640137	8.54248	5.02208	6.91504	7.24984	0.304918	-0.529665	0.834583	-0.153056
FLAG_ZF_chip_peak_2554	0.845258	0.764525	5.49659	3.45844	7.64961	8.58324	-0.47685	-1.3114	0.834552	0.0807331
FLAG_ZF_chip_peak_15990	0.00078125	0.016218	29.1275	18.4646	7.90811	8.9368	1.88098	1.04694	0.834042	-0.0154367
FLAG_ZF_chip_peak_16103	0.0187731	0.0473333	8.83976	5.9012	6.37764	7.58967	0.470986	-0.363028	0.834013	-0.0285602
FLAG_ZF_chip_peak_14994	0.00295173	0.0023875	5.73673	3.2906	6.45251	6.59489	-0.169632	-1.003	0.833365	0.000564231
FLAG_ZF_chip_peak_3446a	0.00285438	0.000367625	7.42938	4.25959	6.26056	6.39541	0.246948	-0.586323	0.833272	0.00248675
FLAG_ZF_chip_peak_19160	0.0015625	0	8.11177	5.12211	6.93369	7.79779	0.226395	-0.606327	0.832721	0.0015625
FLAG_ZF_chip_peak_4263	0	0	10.5355	5.73743	7.40984	7.18535	0.507751	-0.324655	0.832406	0
FLAG_ZF_chip_peak_16271	0.000741389	0.00159139	8.7992	5.53324	6.569	7.35472	0.421698	-0.410546	0.832244	-0.00085
FLAG_ZF_chip_peak_1066	0.199101	0.405423	5.87711	3.56152	5.44545	5.87501	0.110055	-0.722099	0.832153	-0.206322
FLAG_ZF_chip_peak_9340	0.0259613	0.0350744	9.28522	5.23411	7.478	7.5041	0.312285	-0.519736	0.832021	-0.00911316
FLAG_ZF_chip_peak_7212	0.00974636	0.0102239	8.99065	4.9939	6.50357	6.42954	0.467193	-0.36455	0.831742	-0.0004775
FLAG_ZF_chip_peak_3141	0	0.00892857	7.70897	4.72157	6.37484	6.94784	0.274149	-0.557296	0.831445	-0.00892857
FLAG_ZF_chip_peak_3381a	0.109004	0.0946735	11.2046	6.4951	6.37078	6.57131	0.814548	-0.0168299	0.831378	0.0143303
FLAG_ZF_chip_peak_18963	0.003805	0.00390917	7.16427	4.22159	6.3599	6.66834	0.171816	-0.659542	0.831358	-0.000104167
FLAG_ZF_chip_peak_1068	0.070939	0	8.90909	6.40373	6.80411	8.69999	0.388871	-0.442101	0.830972	0.070939
FLAG_ZF_chip_peak_8427	0.00213062	0.00452177	23.1422	14.3279	6.53771	7.19967	1.82367	0.992826	0.830843	-0.00239115
FLAG_ZF_chip_peak_3809	0	0.0125	5.62076	3.35436	5.88335	6.24454	-0.0658722	-0.896555	0.830683	-0.0125
FLAG_ZF_chip_peak_8300	0.00665875	0.129732	6.0237	4.07711	5.6797	6.83677	0.084835	-0.745768	0.830603	-0.123074
FLAG_ZF_chip_peak_5833	0.000673929	0.00260607	8.8616	5.12886	7.40425	7.62105	0.259213	-0.571352	0.830564	-0.00193214
FLAG_ZF_chip_peak_16819	0.000372083	0.00440792	9.22074	6.43749	6.6695	8.27623	0.467304	-0.362474	0.829779	-0.00403583
FLAG_ZF_chip_peak_8072	0.252876	0.250083	9.38146	6.17528	7.00249	8.19211	0.421945	-0.407731	0.829677	0.00279313
FLAG_ZF_chip_peak_16378	0.0027045	0.00629075	18.1903	12.8445	7.12134	8.92825	1.35295	0.524697	0.828252	-0.00358625
FLAG_ZF_chip_peak_11786	0	0.0110175	11.1741	6.25361	7.62839	7.57908	0.550707	-0.277335	0.828042	-0.0110175
FLAG_ZF_chip_peak_9923	0.00397513	0.00435675	6.60762	4.16488	6.35617	7.1117	0.0559736	-0.771921	0.827895	-0.000381625
FLAG_ZF_chip_peak_19360	0.0015475	0.00293375	8.52199	6.03209	6.73875	8.46591	0.338709	-0.489008	0.827717	-0.00138625
FLAG_ZF_chip_peak_17846	0.00480767	0.00178567	6.02221	3.85635	5.75774	6.54254	0.0647896	-0.762615	0.827404	0.003022
FLAG_ZF_chip_peak_381	0.00419375	0.00203056	13.4397	7.98943	6.52796	6.88392	1.0418	0.214863	0.826933	0.00216319
FLAG_ZF_chip_peak_6605	0.00732524	0.00566128	9.01219	5.20824	7.9571	8.15595	0.179635	-0.647056	0.826692	0.00166397
FLAG_ZF_chip_peak_16712	0.0820961	0.154034	14.0097	9.12056	7.10447	8.20076	0.979623	0.153366	0.826257	-0.0719379
FLAG_ZF_chip_peak_3100	0.000435536	0.00778286	6.1381	3.6833	5.36741	5.71037	0.193566	-0.632584	0.82615	-0.00734732
FLAG_ZF_chip_peak_15063	0.0015675	0.0011825	16.451	10.6206	7.85042	8.9852	1.06733	0.241246	0.826086	0.000385
FLAG_ZF_chip_peak_7403	0.00222569	0.00115736	6.36643	3.85681	5.98599	6.42674	0.0888937	-0.736679	0.825573	0.00106833
FLAG_ZF_chip_peak_14493a	0.0180869	0.0155896	11.5168	7.18774	6.96774	7.70454	0.72498	-0.100171	0.825151	0.00249739
FLAG_ZF_chip_peak_481	0.00264286	0.00047	10.439	6.37625	7.56253	8.18347	0.465043	-0.360006	0.825048	0.00217286
FLAG_ZF_chip_peak_19660	0.00231237	0.00139355	13.6051	7.54541	7.41346	7.28392	0.875926	0.0508843	0.825042	0.000918815
FLAG_ZF_chip_peak_18262	0.00196185	0.00114176	15.1829	8.45719	7.98664	7.87962	0.926786	0.102053	0.824733	0.000820093
FLAG_ZF_chip_peak_1017	0.176295	0.451258	11.0254	6.82463	8.0934	8.87316	0.446013	-0.378698	0.824711	-0.274963
FLAG_ZF_chip_peak_6480	0.135119	0.298143	6.28137	4.05743	6.66719	7.62605	-0.0860007	-0.910369	0.824368	-0.163024
FLAG_ZF_chip_peak_11909a	0.536051	0.635162	10.1977	5.99707	7.04178	7.33246	0.534233	-0.290041	0.824274	-0.0991114
FLAG_ZF_chip_peak_1731	0.00250094	0.00549906	6.28688	3.60229	6.8971	6.99745	-0.133645	-0.957915	0.82427	-0.00299813
FLAG_ZF_chip_peak_15528	0.0312144	0.0707624	17.6214	10.7477	7.71506	8.33146	1.19158	0.367393	0.824183	-0.039548
FLAG_ZF_chip_peak_16910	0	0.0042525	8.0063	4.39	6.92625	6.72307	0.209062	-0.614899	0.823961	-0.0042525
FLAG_ZF_chip_peak_15230	0.00268814	0.00362943	11.7674	7.16062	7.46053	8.03519	0.657443	-0.166248	0.823691	-0.00094129
FLAG_ZF_chip_peak_16393	0.0103316	0.00260406	8.24909	5.74516	6.29574	7.75892	0.389859	-0.433508	0.823367	0.0077275
FLAG_ZF_chip_peak_14575	0	0.00426275	7.59532	4.61409	6.94609	7.46682	0.12891	-0.694447	0.823357	-0.00426275
FLAG_ZF_chip_peak_4462a	0.0020725	0.00418625	8.95794	5.71339	5.85112	6.60296	0.614453	-0.208766	0.823219	-0.00211375
FLAG_ZF_chip_peak_16917	0.0189998	0.082285	15.7207	9.23761	6.67311	6.93435	1.23624	0.413759	0.822479	-0.0632852
FLAG_ZF_chip_peak_12180	0.0653106	0.11354	11.1344	7.075	7.72223	8.67572	0.527933	-0.294253	0.822186	-0.0482294
FLAG_ZF_chip_peak_5403	0.000598026	0.00413868	5.46444	3.28147	6.79283	7.21088	-0.313939	-1.13583	0.821896	-0.00354066
FLAG_ZF_chip_peak_7912	0	0.0006495	11.9245	7.69685	7.16909	8.178	0.734063	-0.0874807	0.821543	-0.0006495
FLAG_ZF_chip_peak_17959	0.238948	0.316878	7.75876	4.87135	5.63173	6.24878	0.462248	-0.359254	0.821502	-0.0779298
FLAG_ZF_chip_peak_16305	0.0023695	0.00325625	6.67222	4.70209	6.24409	7.77577	0.0956756	-0.725684	0.82136	-0.00088675
FLAG_ZF_chip_peak_18315	0.563623	0.665077	8.31777	5.01095	6.52347	6.94167	0.350558	-0.470198	0.820757	-0.101454
FLAG_ZF_chip_peak_19605	0.00159083	0.00149833	7.97982	5.05787	6.2403	6.98528	0.35474	-0.465788	0.820528	9.25e-05
FLAG_ZF_chip_peak_16178a	0.0102272	0.00235983	7.05983	4.4755	6.33451	7.09167	0.156401	-0.664078	0.820479	0.00786733
FLAG_ZF_chip_peak_6738	0.506558	0.433822	9.28331	5.88546	7.56757	8.46946	0.29481	-0.525115	0.819924	0.0727356
FLAG_ZF_chip_peak_11031	0	0.005635	9.20088	5.50957	6.09665	6.43868	0.593755	-0.224826	0.818581	-0.005635
FLAG_ZF_chip_peak_9435	0.00428475	0.0045055	6.4635	4.04584	6.14478	6.78356	0.0729545	-0.745602	0.818557	-0.00022075
FLAG_ZF_chip_peak_14610	0.0227575	0.003113	11.3187	7.01868	7.75879	8.48511	0.544804	-0.273733	0.818538	0.0196445
FLAG_ZF_chip_peak_14250	0.00304187	0.00226328	8.93481	5.75605	6.52956	7.41743	0.452451	-0.36584	0.818291	0.000778594
FLAG_ZF_chip_peak_5434	0.613446	0.787154	6.68573	3.89347	6.19784	6.3644	0.10932	-0.708969	0.818289	-0.173708
FLAG_ZF_chip_peak_9914	0.0003725	0.00482364	6.34987	4.14174	5.90815	6.79434	0.104023	-0.714098	0.81812	-0.00445114
FLAG_ZF_chip_peak_13692	0.00838	0.00537778	24.9123	16.6911	6.61489	7.81304	1.91307	1.09513	0.817943	0.00300222
FLAG_ZF_chip_peak_5820	0.878096	0.762995	5.45901	3.84524	7.78589	9.66287	-0.512223	-1.32938	0.817157	0.115101
FLAG_ZF_chip_peak_15020	0.00192438	0.00259687	9.43183	6.43546	7.22113	8.67989	0.385313	-0.431634	0.816947	-0.0006725
FLAG_ZF_chip_peak_13323	0.00984026	0.00268461	11.5874	7.17857	6.74318	7.35905	0.781052	-0.035823	0.816875	0.00715566
FLAG_ZF_chip_peak_18243	0.0955839	0.104254	8.76506	5.32613	5.95202	6.37023	0.558385	-0.258258	0.816643	-0.00867043
FLAG_ZF_chip_peak_13974	0.00738325	0.0148168	5.53055	3.51348	6.64474	7.43019	-0.264791	-1.0805	0.815708	-0.0074335
FLAG_ZF_chip_peak_444	0.0679007	0.142585	10.4891	6.44952	7.16397	7.75342	0.550055	-0.265642	0.815697	-0.0746838
FLAG_ZF_chip_peak_13483	0.00132278	0.000463056	5.99342	3.7322	6.85582	7.51329	-0.19395	-1.00942	0.815471	0.000859722
FLAG_ZF_chip_peak_18174	0.110478	0.102618	7.02166	4.21969	6.62554	7.00681	0.0837754	-0.731619	0.815395	0.00785938
FLAG_ZF_chip_peak_10679a	0.847087	0.750486	4.30358	2.48143	7.59785	7.70874	-0.820055	-1.63532	0.815267	0.0966009
FLAG_ZF_chip_peak_18374a	0.00309175	0.0125793	7.93188	4.83203	6.14393	6.58544	0.3685	-0.44665	0.81515	-0.00948758
FLAG_ZF_chip_peak_6428	0.00406221	0.0114322	9.09234	5.19089	6.75186	6.78214	0.429366	-0.385758	0.815124	-0.00737
FLAG_ZF_chip_peak_2994	0.0362963	0.00231486	6.37082	4.32194	5.91126	7.05539	0.108015	-0.707047	0.815062	0.0339814
FLAG_ZF_chip_peak_19898	0.00131792	0.0159504	7.61833	5.16043	5.94145	7.07968	0.358658	-0.456194	0.814852	-0.0146325
FLAG_ZF_chip_peak_12162	0.0273356	0.00194114	6.95342	4.72923	7.39923	8.85229	-0.0896532	-0.904446	0.814793	0.0253945
FLAG_ZF_chip_peak_16442	0.00358063	0.00699406	8.75274	5.83496	6.26494	7.34647	0.482434	-0.332329	0.814762	-0.00341344
FLAG_ZF_chip_peak_13507a	0.00546197	0.00170607	6.55277	4.26085	5.57179	6.3698	0.233964	-0.580109	0.814073	0.00375589
FLAG_ZF_chip_peak_18009	0.00316018	0.00191936	10.2679	6.22533	7.42607	7.91558	0.467472	-0.346545	0.814017	0.00124083
FLAG_ZF_chip_peak_5239	0.0986817	0.161467	14.7345	9.56323	8.19323	9.34808	0.846695	0.0328285	0.813867	-0.0627856
FLAG_ZF_chip_peak_4742	0.00675729	0.00508812	5.78397	3.47406	5.76765	6.08899	0.00407614	-0.809579	0.813655	0.00166917
FLAG_ZF_chip_peak_660a	0.00363283	0.00375283	7.42893	5.1509	5.76536	7.01835	0.365744	-0.446307	0.812051	-0.00012
FLAG_ZF_chip_peak_11675	0.00119697	0.00889526	19.2304	13.6619	6.10759	7.61676	1.65472	0.842907	0.811809	-0.00769829
FLAG_ZF_chip_peak_14812	0.494566	0.474626	8.17807	5.62934	7.87296	9.51282	0.0548546	-0.756907	0.811762	0.0199396
FLAG_ZF_chip_peak_6314	0.00916481	0.0193902	9.5364	5.7249	6.85573	7.22384	0.476135	-0.335514	0.811649	-0.0102254
FLAG_ZF_chip_peak_8833	0.00375929	0	16.1411	9.88381	7.6609	8.23379	1.07516	0.263511	0.811645	0.00375929
FLAG_ZF_chip_peak_8646	0.00112094	0.00117906	14.1654	7.72784	7.89303	7.5571	0.84372	0.0322341	0.811486	-5.8125e-05
FLAG_ZF_chip_peak_19740	0.36619	0.53459	18.069	11.5843	9.16328	10.2996	0.979583	0.169578	0.810005	-0.1684
FLAG_ZF_chip_peak_2468	0.001389	0.027849	5.15392	2.97523	5.98761	6.0576	-0.21631	-1.02574	0.809435	-0.02646
FLAG_ZF_chip_peak_9373a	0.00365679	0.00397571	5.11593	2.98012	5.5204	5.63565	-0.109778	-0.919211	0.809433	-0.000318928
FLAG_ZF_chip_peak_5964	0.411112	0.431612	10.6687	6.20742	6.37371	6.49808	0.743178	-0.0660192	0.809197	-0.0204999
FLAG_ZF_chip_peak_9215	0.000278929	0.00237036	11.5033	7.09411	7.6937	8.31323	0.580303	-0.228788	0.809092	-0.00209143
FLAG_ZF_chip_peak_1385	0.00740833	0.00130639	6.0317	3.92284	6.54677	7.45917	-0.118219	-0.927115	0.808896	0.00610194
FLAG_ZF_chip_peak_1416	0.00112225	0.0030215	5.7862	4.06974	6.34051	7.80917	-0.131984	-0.940233	0.808249	-0.00189925
FLAG_ZF_chip_peak_8158	0.00265125	0.00264667	21.8997	13.2558	7.83377	8.30218	1.48313	0.67506	0.808072	4.583e-06
FLAG_ZF_chip_peak_817	0.00351969	0.00467836	10.47	6.34424	7.27972	7.72023	0.524302	-0.283197	0.807499	-0.00115867
FLAG_ZF_chip_peak_18701	0.0507917	0.13806	7.0613	4.09288	6.96438	7.06335	0.0199375	-0.787237	0.807174	-0.0872683
[truncated: 9,307 more rows]

## Sheet: Supplementary Table 2
Supplementary Table S2 FLAG-TRBIP1 IP-MS
Description	FLAG-TRBIP1 IP-Rep1	FLAG-TRBIP1 IP-Rep2	Col-0 IP Rep1	Col-0 IP Rep2
AT5G52040.2 | Symbols: ATRSP41, RS41, At-RS41 | RNA-binding (RRM/RBD/RNP motifs) family protein | chr5:21131081-21133318 FORWARD LENGTH=357	727	627	334	383
AT3G08590.1 | Symbols: | Phosphoglycerate mutase, 2,3-bisphosphoglycerate-independent | chr3:2608683-2611237 REVERSE LENGTH=560	263	169	71	76
AT4G35630.1 | Symbols: PSAT | phosphoserine aminotransferase | chr4:16904205-16905497 FORWARD LENGTH=430	236	103	43	44
AT5G02500.1 | Symbols: HSC70-1, HSP70-1, AT-HSC70-1, HSC70 | heat shock cognate protein 70-1 | chr5:554055-556334 REVERSE LENGTH=651	201	120	37	27
AT4G35510.1 | Symbols: | unknown protein; BEST Arabidopsis thaliana protein match is: unknown protein (TAIR:AT2G17540.3); Has 182 Blast hits to 179 proteins in 73 species: Archae - 0; Bacteria - 87; Metazoa - 17; Fungi - 9; Plants - 50; Viruses - 0; Other	180	111	0	0
AT3G15730.1 | Symbols: PLDALPHA1, PLD | phospholipase D alpha 1 | chr3:5330835-5333474 FORWARD LENGTH=810	165	129	48	50
AT1G19480.1 | Symbols: | DNA glycosylase superfamily protein | chr1:6744520-6746144 FORWARD LENGTH=382	155	83	26	35
AT3G44310.1 | Symbols: NIT1, ATNIT1, NITI | nitrilase 1 | chr3:15986901-15988841 FORWARD LENGTH=346	153	159	64	81
AT3G44690.1 | Symbols: | unknown protein; Has 30201 Blast hits to 17322 proteins in 780 species: Archae - 12; Bacteria - 1396; Metazoa - 17338; Fungi - 3422; Plants - 5037; Viruses - 0; Other Eukaryotes - 2996 (source: NCBI BLink). | chr3:16230685-1623421	114	112	18	54
ATCG00490.1 | Symbols: RBCL | ribulose-bisphosphate carboxylases | chrC:54958-56397 FORWARD LENGTH=479	111	80	36	47
AT4G10320.1 | Symbols: | tRNA synthetase class I (I, L, M and V) family protein | chr4:6397526-6404509 REVERSE LENGTH=1190	98	32	6	5
AT5G62700.1 | Symbols: TUB3 | tubulin beta chain 3 | chr5:25184501-25186426 FORWARD LENGTH=450;AT5G62690.1 | Symbols: TUB2 | tubulin beta chain 2 | chr5:25181560-25183501 FORWARD LENGTH=450	79	32	2	9
AT4G16143.1 | Symbols: IMPA-2 | importin alpha isoform 2 | chr4:9134450-9137134 REVERSE LENGTH=535	29	11	1	1
AT1G56070.1 | Symbols: LOS1 | Ribosomal protein S5/Elongation factor G/III/V family protein | chr1:20968245-20971077 REVERSE LENGTH=843	73	33	3	2
AT5G35200.1 | Symbols: | ENTH/ANTH/VHS superfamily protein | chr5:13462463-13465581 REVERSE LENGTH=544	72	29	3	5
AT5G60390.1 | Symbols: | GTP binding Elongation factor Tu family protein | chr5:24289226-24290675 FORWARD LENGTH=449;AT1G07940.1 | Symbols: | GTP binding Elongation factor Tu family protein | chr1:2463350-2464792 REVERSE LENGTH=449;AT1G07930.1 | Symbols:	69	28	6	7
AT3G11910.1 | Symbols: UBP13 | ubiquitin-specific protease 13 | chr3:3761758-3770290 REVERSE LENGTH=1115	81	24	0	0
AT1G43170.1 | Symbols: ARP1, emb2207, RPL3A, RP1 | ribosomal protein 1 | chr1:16266992-16268631 FORWARD LENGTH=389	61	60	22	22
AT5G09810.1 | Symbols: ACT7 | actin 7 | chr5:3052809-3054220 FORWARD LENGTH=377	56	27	7	7
AT1G52570.1 | Symbols: PLDALPHA2 | phospholipase D alpha 2 | chr1:19583940-19586551 REVERSE LENGTH=810	56	32	7	7
AT5G26742.2 | Symbols: emb1138 | DEAD box RNA helicase (RH3) | chr5:9285540-9288871 REVERSE LENGTH=748	54	34	5	3
AT1G64880.1 | Symbols: | Ribosomal protein S5 family protein | chr1:24105713-24108780 FORWARD LENGTH=515	54	40	8	13
AT5G26710.1 | Symbols: | Glutamyl/glutaminyl-tRNA synthetase, class Ic | chr5:9305673-9308247 FORWARD LENGTH=719	53	32	6	11
AT3G52930.1 | Symbols: | Aldolase superfamily protein | chr3:19627383-19628874 REVERSE LENGTH=358	52	40	4	7
AT4G14960.2 | Symbols: TUA6 | Tubulin/FtsZ family protein | chr4:8548769-8550319 REVERSE LENGTH=450	51	20	5	1
AT1G57720.1 | Symbols: | Translation elongation factor EF1B, gamma chain | chr1:21377873-21380114 FORWARD LENGTH=413	49	14	3	2
AT3G03540.1 | Symbols: NPC5 | non-specific phospholipase C5 | chr3:846350-848297 REVERSE LENGTH=521	48	26	7	8
AT5G28540.1 | Symbols: BIP1 | heat shock protein 70 (Hsp 70) family protein | chr5:10540665-10543274 REVERSE LENGTH=669	47	54	12	11
AT3G17390.1 | Symbols: MTO3, SAMS3, MAT4 | S-adenosylmethionine synthetase family protein | chr3:5952484-5953665 REVERSE LENGTH=393	46	18	3	6
AT1G20620.1 | Symbols: CAT3, SEN2, ATCAT3 | catalase 3 | chr1:7143142-7146193 FORWARD LENGTH=492	45	32	6	5
AT2G17630.1 | Symbols: | Pyridoxal phosphate (PLP)-dependent transferases superfamily protein | chr2:7666637-7667905 FORWARD LENGTH=422	45	24	7	11
AT3G59970.3 | Symbols: MTHFR1 | methylenetetrahydrofolate reductase 1 | chr3:22151303-22154323 FORWARD LENGTH=592	28	13	2	0
AT2G39730.1 | Symbols: RCA | rubisco activase | chr2:16570951-16573345 REVERSE LENGTH=474	44	20	3	2
AT5G02870.1 | Symbols: | Ribosomal protein L4/L1 family | chr5:657830-659526 FORWARD LENGTH=407	43	23	16	18
AT1G72370.1 | Symbols: P40, AP40, RP40, RPSAA | 40s ribosomal protein SA | chr1:27243148-27244842 REVERSE LENGTH=298	29	12	2	3
AT2G17360.1 | Symbols: | Ribosomal protein S4 (RPS4A) family protein | chr2:7546598-7548138 FORWARD LENGTH=261;AT5G07090.1 | Symbols: | Ribosomal protein S4 (RPS4A) family protein | chr5:2202410-2203805 FORWARD LENGTH=262	42	32	13	14
AT5G17920.1 | Symbols: ATCIMS, ATMETS, ATMS1 | Cobalamin-independent synthase family protein | chr5:5935771-5939195 FORWARD LENGTH=765	33	16	2	2
AT5G67580.1 | Symbols: TRB2, ATTRB2, TBP3, ATTBP3 | Homeodomain-like/winged-helix DNA-binding family protein | chr5:26955843-26957073 REVERSE LENGTH=299	66	36	0	0
AT3G09440.1 | Symbols: | Heat shock protein 70 (Hsp 70) family protein | chr3:2903434-2905632 REVERSE LENGTH=649	44	21	1	2
AT3G04120.1 | Symbols: GAPC, GAPC-1, GAPC1 | glyceraldehyde-3-phosphate dehydrogenase C subunit 1 | chr3:1081077-1083131 FORWARD LENGTH=338;AT1G13440.1 | Symbols: GAPC-2, GAPC2 | glyceraldehyde-3-phosphate dehydrogenase C2 | chr1:4608465-4610494 REVERSE LE	38	16	3	2
AT3G29410.1 | Symbols: | Terpenoid cyclases/Protein prenyltransferases superfamily protein | chr3:11302574-11305060 REVERSE LENGTH=603	38	23	4	0
AT5G24780.1 | Symbols: VSP1, ATVSP1 | vegetative storage protein 1 | chr5:8507783-8508889 REVERSE LENGTH=270	37	34	20	20
AT2G36530.1 | Symbols: LOS2, ENO2 | Enolase | chr2:15321081-15323786 REVERSE LENGTH=444	19	8	2	1
AT3G09820.1 | Symbols: ADK1, ATADK1 | adenosine kinase 1 | chr3:3012122-3014624 FORWARD LENGTH=344	36	16	5	6
AT1G71080.1 | Symbols: | RNA polymerase II transcription elongation factor | chr1:26809987-26811645 REVERSE LENGTH=326	36	55	18	21
AT5G15200.1 | Symbols: | Ribosomal protein S4 | chr5:4935124-4936334 REVERSE LENGTH=198;AT5G39850.1 | Symbols: | Ribosomal protein S4 | chr5:15950053-15951171 FORWARD LENGTH=197	34	26	7	8
AT4G16720.1 | Symbols: | Ribosomal protein L23/L15e family protein | chr4:9400156-9401315 REVERSE LENGTH=204;AT4G17390.1 | Symbols: | Ribosomal protein L23/L15e family protein | chr4:9714407-9715545 REVERSE LENGTH=204	34	15	10	10
AT1G48120.1 | Symbols: | hydrolases;protein serine/threonine phosphatases | chr1:17774238-17779624 REVERSE LENGTH=1340	42	5	0	0
AT2G40660.1 | Symbols: | Nucleic acid-binding, OB-fold-like protein | chr2:16966011-16968866 FORWARD LENGTH=389	33	27	4	7
AT4G37800.1 | Symbols: XTH7 | xyloglucan endotransglucosylase/hydrolase 7 | chr4:17775703-17777372 REVERSE LENGTH=293	23	13	2	3
AT1G11910.1 | Symbols: APA1, ATAPA1 | aspartic proteinase A1 | chr1:4017119-4019874 REVERSE LENGTH=506	41	36	0	0
AT1G49950.3 | Symbols: TRB1, ATTRB1 | telomere repeat binding factor 1 | chr1:18494439-18496713 REVERSE LENGTH=300	39	15	0	0
AT5G11530.1 | Symbols: EMF1 | embryonic flower 1 (EMF1) | chr5:3697140-3700930 FORWARD LENGTH=1096	36	7	0	0
AT2G41840.1 | Symbols: | Ribosomal protein S5 family protein | chr2:17460016-17461398 REVERSE LENGTH=285	30	19	6	7
AT5G38420.1 | Symbols: | Ribulose bisphosphate carboxylase (small chain) family protein | chr5:15381203-15381978 REVERSE LENGTH=181;AT5G38410.3 | Symbols: | Ribulose bisphosphate carboxylase (small chain) family protein | chr5:15377501-15378306 REVERSE L	30	23	7	4
AT4G29270.1 | Symbols: | HAD superfamily, subfamily IIIB acid phosphatase | chr4:14423797-14424848 REVERSE LENGTH=256	30	24	9	19
AT1G22950.1 | Symbols: | 2-oxoglutarate (2OG) and Fe(II)-dependent oxygenase superfamily protein | chr1:8125291-8127168 REVERSE LENGTH=397	32	19	0	0
AT1G07890.3 | Symbols: APX1, MEE6, CS1, ATAPX1, ATAPX01 | ascorbate peroxidase 1 | chr1:2438005-2439435 FORWARD LENGTH=250	26	13	2	1
AT2G47610.1 | Symbols: | Ribosomal protein L7Ae/L30e/S12e/Gadd45 family protein | chr2:19529854-19531401 FORWARD LENGTH=257	29	26	12	9
ATCG00120.1 | Symbols: ATPA | ATP synthase subunit alpha | chrC:9938-11461 REVERSE LENGTH=507	31	13	0	0
AT1G42970.1 | Symbols: GAPB | glyceraldehyde-3-phosphate dehydrogenase B subunit | chr1:16127552-16129584 FORWARD LENGTH=447	28	9	3	2
AT1G02840.1 | Symbols: SR1, ATSRP34, SRP34, SR34, At-SR34 | RNA-binding (RRM/RBD/RNP motifs) family protein | chr1:626918-629583 FORWARD LENGTH=303	28	28	6	9
AT3G62250.1 | Symbols: UBQ5 | ubiquitin 5 | chr3:23037138-23037611 FORWARD LENGTH=157;AT2G47110.1 | Symbols: UBQ6 | ubiquitin 6 | chr2:19344701-19345174 FORWARD LENGTH=157;AT1G23410.1 | Symbols: | Ribosomal protein S27a / Ubiquitin family protein | chr1:8	28	18	6	4
AT1G78630.1 | Symbols: emb1473 | Ribosomal protein L13 family protein | chr1:29575997-29577406 FORWARD LENGTH=241	28	14	7	8
AT4G21280.2 | Symbols: PSBQ, PSBQA, PSBQ-1 | photosystem II subunit QA | chr4:11334446-11335587 FORWARD LENGTH=224	21	21	2	1
AT3G49850.1 | Symbols: TRB3, ATTRB3, TBP2 | telomere repeat binding factor 3 | chr3:18489451-18490731 FORWARD LENGTH=295	31	19	0	0
AT1G54270.1 | Symbols: EIF4A-2 | eif4a-2 | chr1:20260495-20262018 FORWARD LENGTH=412	38	7	2	1
AT5G51750.1 | Symbols: ATSBT1.3, SBT1.3 | subtilase 1.3 | chr5:21020266-21022608 FORWARD LENGTH=780	26	24	5	5
AT2G36160.1 | Symbols: | Ribosomal protein S11 family protein | chr2:15169925-15171159 FORWARD LENGTH=150	26	17	6	9
AT2G18020.1 | Symbols: EMB2296 | Ribosomal protein L2 family | chr2:7837151-7838160 FORWARD LENGTH=258	26	23	12	12
AT1G78570.1 | Symbols: RHM1, ROL1, ATRHM1 | rhamnose biosynthesis 1 | chr1:29550110-29552207 FORWARD LENGTH=669	30	3	0	0
AT5G65730.1 | Symbols: XTH6 | xyloglucan endotransglucosylase/hydrolase 6 | chr5:26299080-26300290 FORWARD LENGTH=292	27	14	0	3
AT5G11170.1 | Symbols: | DEAD/DEAH box RNA helicase family protein | chr5:3553334-3556646 FORWARD LENGTH=427;AT5G11200.2 | Symbols: | DEAD/DEAH box RNA helicase family protein | chr5:3567389-3570686 FORWARD LENGTH=486	27	14	0	0
AT1G55490.1 | Symbols: CPN60B, LEN1 | chaperonin 60 beta | chr1:20715717-20718673 REVERSE LENGTH=600;AT5G56500.1 | Symbols: | TCP-1/cpn60 chaperonin family protein | chr5:22874058-22876966 FORWARD LENGTH=597	25	18	1	0
AT2G36880.1 | Symbols: MAT3 | methionine adenosyltransferase 3 | chr2:15479721-15480893 REVERSE LENGTH=390	25	8	6	2
AT5G27850.1 | Symbols: | Ribosomal protein L18e/L15 superfamily protein | chr5:9873169-9874297 FORWARD LENGTH=187	25	24	13	13
AT5G02490.1 | Symbols: | Heat shock protein 70 (Hsp 70) family protein | chr5:550296-552565 REVERSE LENGTH=653;AT1G56410.1 | Symbols: ERD2, HSP70T-1 | heat shock protein 70 (Hsp 70) family protein | chr1:21117147-21119241 FORWARD LENGTH=617	25	9	0	0
AT4G13940.1 | Symbols: HOG1, EMB1395, SAHH1, MEE58, ATSAHH1 | S-adenosyl-L-homocysteine hydrolase | chr4:8054931-8056676 FORWARD LENGTH=485	25	14	0	1
AT3G58510.1 | Symbols: | DEA(D/H)-box RNA helicase family protein | chr3:21640608-21643464 FORWARD LENGTH=612	25	3	0	1
AT3G48930.1 | Symbols: EMB1080 | Nucleic acid-binding, OB-fold-like protein | chr3:18141017-18142189 REVERSE LENGTH=160	24	20	16	11
AT1G52400.1 | Symbols: BGL1, BGLU18, ATBG1 | beta glucosidase 18 | chr1:19515250-19517930 FORWARD LENGTH=528	24	9	1	1
AT2G23390.1 | Symbols: | CONTAINS InterPro DOMAIN/s: Protein of unknown function DUF482 (InterPro:IPR007434), Acyl-CoA N-acyltransferase (InterPro:IPR016181); Has 2165 Blast hits to 2163 proteins in 543 species: Archae - 0; Bacteria - 1044; Metazoa - 0; F	24	4	0	0
AT5G20290.1 | Symbols: | Ribosomal protein S8e family protein | chr5:6851695-6853012 REVERSE LENGTH=222	23	22	12	17
AT3G17340.2 | Symbols: | ARM repeat superfamily protein | chr3:5920613-5926846 REVERSE LENGTH=1093	24	3	0	0
AT3G26650.1 | Symbols: GAPA, GAPA-1 | glyceraldehyde 3-phosphate dehydrogenase A subunit | chr3:9795226-9796848 FORWARD LENGTH=396	23	15	1	0
AT4G37910.1 | Symbols: mtHsc70-1 | mitochondrial heat shock protein 70-1 | chr4:17825368-17828099 REVERSE LENGTH=682	22	20	0	2
AT1G20020.1 | Symbols: ATLFNR2, FNR2 | ferredoxin-NADP(+)-oxidoreductase 2 | chr1:6942851-6944868 FORWARD LENGTH=369	22	10	0	1
AT3G20740.1 | Symbols: FIE, FIS3, FIE1 | Transducin/WD40 repeat-like superfamily protein | chr3:7249064-7252254 REVERSE LENGTH=369	22	3	0	0
AT5G56010.1 | Symbols: HSP81-3, Hsp81.3, AtHsp90-3, AtHsp90.3 | heat shock protein 81-3 | chr5:22681410-22683911 FORWARD LENGTH=699;AT5G56030.2 | Symbols: HSP81-2 | heat shock protein 81-2 | chr5:22686923-22689433 FORWARD LENGTH=728;AT5G56000.1 | Symbols:	22	6	1	2
AT3G20820.1 | Symbols: | Leucine-rich repeat (LRR) family protein | chr3:7280930-7282027 FORWARD LENGTH=365	22	19	5	5
AT1G33140.1 | Symbols: PGY2 | Ribosomal protein L6 family | chr1:12023360-12024502 FORWARD LENGTH=194;AT1G33120.1 | Symbols: | Ribosomal protein L6 family | chr1:12010986-12012223 FORWARD LENGTH=194	13	8	2	0
AT5G06600.1 | Symbols: UBP12 | ubiquitin-specific protease 12 | chr5:2019545-2027834 REVERSE LENGTH=1116	22	3	0	0
AT4G24280.1 | Symbols: cpHsc70-1 | chloroplast heat shock protein 70-1 | chr4:12590094-12593437 FORWARD LENGTH=718	21	19	1	0
AT1G74060.1 | Symbols: | Ribosomal protein L6 family protein | chr1:27850033-27851299 REVERSE LENGTH=233;AT1G74050.1 | Symbols: | Ribosomal protein L6 family protein | chr1:27847256-27848680 REVERSE LENGTH=233	21	13	6	3
AT5G10360.1 | Symbols: EMB3010, RPS6B | Ribosomal protein S6e | chr5:3258734-3260142 REVERSE LENGTH=249	21	17	8	12
AT1G08360.1 | Symbols: | Ribosomal protein L1p/L10e family | chr1:2636231-2637694 FORWARD LENGTH=216	21	20	13	13
AT3G53870.1 | Symbols: | Ribosomal protein S3 family protein | chr3:19951547-19952782 FORWARD LENGTH=249	22	13	2	6
AT3G45140.1 | Symbols: LOX2, ATLOX2 | lipoxygenase 2 | chr3:16525437-16529233 FORWARD LENGTH=896	21	5	1	0
AT5G58230.1 | Symbols: MSI1, MEE70, ATMSI1 | Transducin/WD40 repeat-like superfamily protein | chr5:23556112-23557994 FORWARD LENGTH=424	20	9	0	0
AT3G03960.1 | Symbols: | TCP-1/cpn60 chaperonin family protein | chr3:1024432-1027604 FORWARD LENGTH=549	20	6	0	0
AT5G67320.1 | Symbols: HOS15 | WD-40 repeat family protein | chr5:26857268-26860974 FORWARD LENGTH=613	20	3	0	0
AT3G49430.1 | Symbols: SRp34a, SR34a, At-SR34a | SER/ARG-rich protein 34A | chr3:18332668-18334829 FORWARD LENGTH=300	20	22	13	12
AT2G29550.1 | Symbols: TUB7 | tubulin beta-7 chain | chr2:12644258-12645932 REVERSE LENGTH=449	20	8	0	1
AT3G59770.3 | Symbols: SAC9 | sacI homology domain-containing protein / WW domain-containing protein | chr3:22079281-22085674 REVERSE LENGTH=1646	20	0	0	0
AT4G38970.1 | Symbols: FBA2 | fructose-bisphosphate aldolase 2 | chr4:18163714-18165659 REVERSE LENGTH=398	19	14	1	2
AT3G09200.1 | Symbols: | Ribosomal protein L10 family protein | chr3:2823364-2825020 REVERSE LENGTH=320;AT3G11250.1 | Symbols: | Ribosomal protein L10 family protein | chr3:3521453-3522826 FORWARD LENGTH=323;AT2G40010.1 | Symbols: | Ribosomal protein L1	19	12	1	0
AT5G25980.2 | Symbols: TGG2, BGLU37 | glucoside glucohydrolase 2 | chr5:9072730-9075477 FORWARD LENGTH=547	19	12	1	1
AT1G20960.1 | Symbols: emb1507 | U5 small nuclear ribonucleoprotein helicase, putative | chr1:7302591-7309914 REVERSE LENGTH=2171	19	0	0	0
AT4G04460.1 | Symbols: | Saposin-like aspartyl protease family protein | chr4:2225232-2227746 FORWARD LENGTH=508	18	7	0	0
AT1G69830.1 | Symbols: ATAMY3, AMY3 | alpha-amylase-like 3 | chr1:26288518-26293003 REVERSE LENGTH=887	17	10	1	1
AT3G12145.1 | Symbols: FLR1, FLOR1 | Leucine-rich repeat (LRR) family protein | chr3:3874764-3876075 REVERSE LENGTH=325	17	8	1	1
AT1G15750.1 | Symbols: WSIP1, TPL | Transducin family protein / WD-40 repeat family protein | chr1:5415086-5420359 REVERSE LENGTH=1131;AT1G80490.2 | Symbols: TPR1 | TOPLESS-related 1 | chr1:30261094-30266446 REVERSE LENGTH=1120	17	1	0	0
ATCG01310.1 | Symbols: RPL2.2 | ribosomal protein L2 | chrC:152806-154312 FORWARD LENGTH=274;ATCG00830.1 | Symbols: RPL2.1 | ribosomal protein L2 | chrC:84337-85843 REVERSE LENGTH=274	17	14	8	10
AT3G09840.1 | Symbols: CDC48, ATCDC48, CDC48A | cell division cycle 48 | chr3:3019494-3022832 FORWARD LENGTH=809;AT5G03340.1 | Symbols: | ATPase, AAA-type, CDC48 protein | chr5:810091-813133 REVERSE LENGTH=810;AT3G53230.1 | Symbols: | ATPase, AAA-type, C	16	5	0	0
AT3G08530.1 | Symbols: | Clathrin, heavy chain | chr3:2587171-2595411 REVERSE LENGTH=1703;AT3G11130.1 | Symbols: | Clathrin, heavy chain | chr3:3482575-3491667 REVERSE LENGTH=1705	16	3	0	0
AT1G59359.1 | Symbols: | Ribosomal protein S5 family protein | chr1:21842537-21843733 REVERSE LENGTH=284;AT1G58983.1 | Symbols: | Ribosomal protein S5 family protein | chr1:21806279-21807475 REVERSE LENGTH=284;AT1G58684.1 | Symbols: | Ribosomal protein	16	11	3	1
AT3G24830.1 | Symbols: | Ribosomal protein L13 family protein | chr3:9064613-9065871 FORWARD LENGTH=206;AT4G13170.1 | Symbols: | Ribosomal protein L13 family protein | chr4:7655133-7656542 REVERSE LENGTH=206	16	13	4	6
AT4G35090.1 | Symbols: CAT2 | catalase 2 | chr4:16700937-16703215 REVERSE LENGTH=492	16	9	4	2
AT1G01300.1 | Symbols: | Eukaryotic aspartyl protease family protein | chr1:117065-118522 FORWARD LENGTH=485	16	10	5	2
AT3G49910.1 | Symbols: | Translation protein SH3-like family protein | chr3:18504311-18504751 FORWARD LENGTH=146	16	17	13	11
AT4G02020.1 | Symbols: EZA1, SWN, SDG10 | SET domain-containing protein | chr4:886693-891743 FORWARD LENGTH=856	15	6	0	0
AT3G55870.1 | Symbols: | ADC synthase superfamily protein | chr3:20731326-20733765 FORWARD LENGTH=492	14	12	2	0
AT3G23600.1 | Symbols: | alpha/beta-Hydrolases superfamily protein | chr3:8473833-8475655 FORWARD LENGTH=239	15	11	1	4
AT2G20580.1 | Symbols: RPN1A, ATRPN1A | 26S proteasome regulatory subunit S2 1A | chr2:8859211-8864699 FORWARD LENGTH=891	15	5	0	0
ATCG00800.1 | Symbols: | structural constituent of ribosome | chrC:82826-83482 REVERSE LENGTH=218	15	7	0	0
AT2G21390.1 | Symbols: | Coatomer, alpha subunit | chr2:9152428-9156577 FORWARD LENGTH=1218	15	1	0	0
AT3G55280.1 | Symbols: RPL23AB | ribosomal protein L23AB | chr3:20500667-20501519 FORWARD LENGTH=154;AT2G39460.1 | Symbols: ATRPL23A, RPL23A, RPL23AA | ribosomal protein L23AA | chr2:16475049-16475904 FORWARD LENGTH=154	15	11	3	3
AT5G59970.1 | Symbols: | Histone superfamily protein | chr5:24146352-24146663 REVERSE LENGTH=103;AT5G59690.1 | Symbols: | Histone superfamily protein | chr5:24051649-24051960 FORWARD LENGTH=103;AT3G53730.1 | Symbols: | Histone superfamily protein | chr3	15	9	3	2
AT4G33680.1 | Symbols: AGD2 | Pyridoxal phosphate (PLP)-dependent transferases superfamily protein | chr4:16171847-16174630 REVERSE LENGTH=461	15	16	5	5
AT5G20010.1 | Symbols: RAN-1, RAN1, ATRAN1 | RAS-related nuclear protein-1 | chr5:6760364-6761747 FORWARD LENGTH=221;AT5G55190.1 | Symbols: RAN3, ATRAN3 | RAN GTPase 3 | chr5:22392285-22393957 FORWARD LENGTH=221;AT5G20020.1 | Symbols: RAN2 | RAS-related GT	15	7	5	3
AT5G60100.2 | Symbols: PRR3 | pseudo-response regulator 3 | chr5:24198215-24200502 REVERSE LENGTH=522	15	29	7	10
AT2G32730.1 | Symbols: | 26S proteasome regulatory complex, non-ATPase subcomplex, Rpn2/Psmd1 subunit | chr2:13880189-13885464 FORWARD LENGTH=1004;AT1G04810.1 | Symbols: | 26S proteasome regulatory complex, non-ATPase subcomplex, Rpn2/Psmd1 subunit | chr	15	0	1	0
AT5G17690.1 | Symbols: TFL2, LHP1 | like heterochromatin protein (LHP1) | chr5:5827504-5829537 REVERSE LENGTH=445	14	8	0	0
AT3G09630.1 | Symbols: | Ribosomal protein L4/L1 family | chr3:2953813-2955444 FORWARD LENGTH=406	18	10	2	4
AT3G25860.1 | Symbols: LTA2, PLE2 | 2-oxoacid dehydrogenases acyltransferase family protein | chr3:9460632-9462585 FORWARD LENGTH=480	14	9	0	0
AT5G06850.1 | Symbols: | C2 calcium/lipid-binding plant phosphoribosyltransferase family protein | chr5:2127200-2129584 REVERSE LENGTH=794	14	5	0	1
AT1G09640.1 | Symbols: | Translation elongation factor EF1B, gamma chain | chr1:3120162-3122152 FORWARD LENGTH=414	14	7	1	0
AT4G23920.1 | Symbols: UGE2, ATUGE2 | UDP-D-glucose/UDP-D-galactose 4-epimerase 2 | chr4:12431416-12433666 FORWARD LENGTH=350	14	9	1	0
AT3G60750.1 | Symbols: | Transketolase | chr3:22454004-22456824 FORWARD LENGTH=741	14	6	0	0
AT2G44120.2 | Symbols: | Ribosomal protein L30/L7 family protein | chr2:18249227-18250417 REVERSE LENGTH=247;AT3G13580.3 | Symbols: | Ribosomal protein L30/L7 family protein | chr3:4433809-4435109 FORWARD LENGTH=244	14	2	0	0
AT5G48300.1 | Symbols: ADG1, APS1 | ADP glucose pyrophosphorylase 1 | chr5:19570326-19572557 FORWARD LENGTH=520	14	1	0	0
AT3G29360.1 | Symbols: | UDP-glucose 6-dehydrogenase family protein | chr3:11267375-11268817 REVERSE LENGTH=480;AT5G15490.1 | Symbols: | UDP-glucose 6-dehydrogenase family protein | chr5:5027872-5029314 REVERSE LENGTH=480;AT5G39320.1 | Symbols: | UDP-gl	14	4	1	0
AT2G38040.1 | Symbols: CAC3 | acetyl Co-enzyme a carboxylase carboxyltransferase alpha subunit | chr2:15917612-15920749 FORWARD LENGTH=769	14	6	0	0
AT3G44320.1 | Symbols: NIT3, AtNIT3 | nitrilase 3 | chr3:15993419-15995493 FORWARD LENGTH=346	14	12	3	4
AT5G26000.1 | Symbols: TGG1, BGLU38 | thioglucoside glucohydrolase 1 | chr5:9079678-9082347 REVERSE LENGTH=541	14	17	3	3
ATCG00380.1 | Symbols: RPS4 | chloroplast ribosomal protein S4 | chrC:45223-45828 REVERSE LENGTH=201	14	10	3	2
AT3G49010.1 | Symbols: ATBBC1, BBC1, RSU2 | breast basic conserved 1 | chr3:18166971-18168047 REVERSE LENGTH=206	14	13	4	8
AT1G26630.1 | Symbols: FBR12, ATELF5A-2, ELF5A-2 | Eukaryotic translation initiation factor 5A-1 (eIF-5A 1) protein | chr1:9205968-9207098 FORWARD LENGTH=159	14	11	5	5
AT1G61850.1 | Symbols: | phospholipases;galactolipases | chr1:22856317-22862225 FORWARD LENGTH=1311	14	4	0	0
AT3G55800.1 | Symbols: SBPASE | sedoheptulose-bisphosphatase | chr3:20709640-20711421 FORWARD LENGTH=393	13	6	0	3
AT1G18080.1 | Symbols: ATARCA, RACK1A_AT, RACK1A | Transducin/WD40 repeat-like superfamily protein | chr1:6222325-6223901 FORWARD LENGTH=327	13	7	0	0
AT5G35630.1 | Symbols: GS2, GLN2, ATGSL1 | glutamine synthetase 2 | chr5:13831220-13833239 FORWARD LENGTH=430	13	6	1	1
AT5G16070.1 | Symbols: | TCP-1/cpn60 chaperonin family protein | chr5:5247549-5251050 REVERSE LENGTH=535;AT3G02530.1 | Symbols: | TCP-1/cpn60 chaperonin family protein | chr3:528806-532457 REVERSE LENGTH=535	13	6	0	0
AT5G07410.1 | Symbols: | Pectin lyase-like superfamily protein | chr5:2345852-2347276 FORWARD LENGTH=361	13	3	0	0
AT3G09880.1 | Symbols: ATB BETA | Protein phosphatase 2A regulatory B subunit family protein | chr3:3029902-3031931 FORWARD LENGTH=499	13	4	0	0
AT5G19780.1 | Symbols: TUA5 | tubulin alpha-5 | chr5:6687212-6688926 FORWARD LENGTH=450;AT5G19770.1 | Symbols: TUA3 | tubulin alpha-3 | chr5:6682761-6684474 REVERSE LENGTH=450	13	4	0	0
AT5G19510.1 | Symbols: | Translation elongation factor EF1B/ribosomal protein S6 family protein | chr5:6581854-6583137 REVERSE LENGTH=224	12	8	1	5
AT2G34480.1 | Symbols: | Ribosomal protein L18ae/LX family protein | chr2:14532916-14534161 REVERSE LENGTH=178	13	12	4	1
AT4G15000.1 | Symbols: | Ribosomal L27e protein family | chr4:8571896-8572303 FORWARD LENGTH=135	13	12	5	3
AT4G34670.1 | Symbols: | Ribosomal protein S3Ae | chr4:16548724-16550222 FORWARD LENGTH=262	12	13	1	1
AT5G18380.1 | Symbols: | Ribosomal protein S5 domain 2-like superfamily protein | chr5:6090253-6090693 REVERSE LENGTH=146;AT2G09990.1 | Symbols: | Ribosomal protein S5 domain 2-like superfamily protein | chr2:3781442-3781882 FORWARD LENGTH=146	12	9	1	1
AT1G30580.1 | Symbols: | GTP binding | chr1:10831953-10835454 REVERSE LENGTH=394	12	2	1	0
AT5G35360.3 | Symbols: CAC2 | acetyl Co-enzyme a carboxylase biotin carboxylase subunit | chr5:13584300-13588163 FORWARD LENGTH=555	12	1	0	0
AT3G18780.2 | Symbols: ACT2, DER1, LSR2, ENL2 | actin 2 | chr3:6475535-6476832 FORWARD LENGTH=377;AT1G49240.1 | Symbols: ACT8 | actin 8 | chr1:18216539-18217947 FORWARD LENGTH=377	12	5	0	1
AT3G22110.1 | Symbols: PAC1 | 20S proteasome alpha subunit C1 | chr3:7792819-7793571 REVERSE LENGTH=250	12	6	0	0
AT5G56740.1 | Symbols: HAG2, HAC7, HAG02, HAC07 | histone acetyltransferase of the GNAT family 2 | chr5:22953009-22955577 REVERSE LENGTH=467	12	2	0	2
AT1G07320.1 | Symbols: RPL4 | ribosomal protein L4 | chr1:2249190-2250189 FORWARD LENGTH=282	12	3	0	0
AT2G04030.1 | Symbols: CR88, EMB1956, HSP90.5, Hsp88.1, AtHsp90.5 | Chaperone protein htpG family protein | chr2:1281983-1285909 FORWARD LENGTH=780	12	1	0	0
AT2G44160.1 | Symbols: MTHFR2 | methylenetetrahydrofolate reductase 2 | chr2:18262301-18265185 FORWARD LENGTH=594	12	4	0	0
AT2G19520.1 | Symbols: FVE, ACG1, MSI4, NFC4, NFC04, ATMSI4 | Transducin family protein / WD-40 repeat family protein | chr2:8456006-8459235 FORWARD LENGTH=507	11	11	1	0
AT1G14320.1 | Symbols: SAC52, RPL10, RPL10A | Ribosomal protein L16p/L10e family protein | chr1:4888270-4889408 FORWARD LENGTH=220	12	2	3	1
AT5G45775.2 | Symbols: | Ribosomal L5P family protein | chr5:18565281-18566496 REVERSE LENGTH=182;AT4G18730.1 | Symbols: RPL16B | ribosomal protein L16B | chr4:10302238-10303206 FORWARD LENGTH=182;AT3G58700.1 | Symbols: | Ribosomal L5P family protein | c	12	7	3	2
AT3G25920.1 | Symbols: RPL15 | ribosomal protein L15 | chr3:9491268-9492558 REVERSE LENGTH=277	12	12	4	4
AT3G26060.2 | Symbols: ATPRX Q | Thioredoxin superfamily protein | chr3:9524807-9526123 FORWARD LENGTH=217	12	12	4	2
AT3G53020.1 | Symbols: STV1, RPL24B, RPL24 | Ribosomal protein L24e family protein | chr3:19660749-19661912 REVERSE LENGTH=163;AT2G36620.1 | Symbols: RPL24A | ribosomal protein L24 | chr2:15350548-15351819 REVERSE LENGTH=164	11	8	1	5
AT4G18100.1 | Symbols: | Ribosomal protein L32e | chr4:10035715-10036475 REVERSE LENGTH=133	11	9	1	3
AT2G05920.1 | Symbols: | Subtilase family protein | chr2:2269831-2272207 REVERSE LENGTH=754	11	5	0	3
AT3G62530.1 | Symbols: | ARM repeat superfamily protein | chr3:23132219-23133121 FORWARD LENGTH=221	11	5	1	0
AT2G43030.1 | Symbols: | Ribosomal protein L3 family protein | chr2:17894898-17895713 FORWARD LENGTH=271	13	10	2	4
AT1G04410.1 | Symbols: | Lactate/malate dehydrogenase family protein | chr1:1189418-1191267 REVERSE LENGTH=332	11	9	0	1
AT3G05530.1 | Symbols: RPT5A, ATS6A.2 | regulatory particle triple-A ATPase 5A | chr3:1603540-1605993 FORWARD LENGTH=424;AT1G09100.1 | Symbols: RPT5B | 26S proteasome AAA-ATPase subunit RPT5B | chr1:2936675-2939258 REVERSE LENGTH=423	11	0	0	0
AT3G11630.1 | Symbols: | Thioredoxin superfamily protein | chr3:3672189-3673937 FORWARD LENGTH=266	11	4	0	0
AT5G36880.2 | Symbols: ACS | acetyl-CoA synthetase | chr5:14534961-14540296 REVERSE LENGTH=743	11	3	0	0
AT4G20360.1 | Symbols: ATRAB8D, ATRABE1B, RABE1b | RAB GTPase homolog E1B | chr4:10990036-10991466 FORWARD LENGTH=476	11	4	0	0
ATCG01240.1 | Symbols: RPS7.2 | ribosomal protein S7 | chrC:140704-141171 FORWARD LENGTH=155;ATCG00900.1 | Symbols: RPS7.1, RPS7 | Ribosomal protein S7p/S5e family protein | chrC:97478-97945 REVERSE LENGTH=155	11	3	0	0
AT2G32080.1 | Symbols: PUR ALPHA-1 | purin-rich alpha 1 | chr2:13642716-13644036 REVERSE LENGTH=296	10	9	0	2
AT2G28000.1 | Symbols: CPN60A, CH-CPN60A, SLP | chaperonin-60alpha | chr2:11926603-11929184 FORWARD LENGTH=586	10	6	0	0
AT5G36160.1 | Symbols: | Tyrosine transaminase family protein | chr5:14233261-14235129 REVERSE LENGTH=420	10	4	0	1
AT5G51230.1 | Symbols: EMF2, VEF2, CYR1, AtEMF2 | VEFS-Box of polycomb protein | chr5:20824153-20829344 FORWARD LENGTH=631	10	3	0	0
AT2G27530.1 | Symbols: PGY1 | Ribosomal protein L1p/L10e family | chr2:11763443-11764570 REVERSE LENGTH=216	11	14	3	3
AT1G70600.1 | Symbols: | Ribosomal protein L18e/L15 superfamily protein | chr1:26621168-26621608 REVERSE LENGTH=146;AT1G23290.1 | Symbols: RPL27A, RPL27AB | Ribosomal protein L18e/L15 superfamily protein | chr1:8263007-8263447 FORWARD LENGTH=146	11	9	4	5
AT3G13490.1 | Symbols: OVA5, ATKRS-2 | Lysyl-tRNA synthetase, class II | chr3:4395984-4399302 REVERSE LENGTH=602	10	1	1	0
AT5G66190.1 | Symbols: ATLFNR1, FNR1 | ferredoxin-NADP(+)-oxidoreductase 1 | chr5:26451203-26453012 REVERSE LENGTH=360	10	3	1	0
AT1G79930.1 | Symbols: HSP91 | heat shock protein 91 | chr1:30063781-30067067 REVERSE LENGTH=831;AT1G79920.1 | Symbols: | Heat shock protein 70 (Hsp 70) family protein | chr1:30058935-30062224 REVERSE LENGTH=831	10	1	0	0
AT1G73380.1 | Symbols: | unknown protein; CONTAINS InterPro DOMAIN/s: Protein of unknown function DUF1308 (InterPro:IPR010733); Has 162 Blast hits to 160 proteins in 67 species: Archae - 0; Bacteria - 2; Metazoa - 120; Fungi - 0; Plants - 34; Viruses - 0;	10	0	0	0
AT3G10490.2 | Symbols: ANAC052, NAC052 | NAC domain containing protein 52 | chr3:3268075-3270608 FORWARD LENGTH=451	10	2	0	0
AT5G16050.1 | Symbols: GRF5, GF14 UPSILON | general regulatory factor 5 | chr5:5244008-5245402 REVERSE LENGTH=268	11	4	2	1
AT4G09000.2 | Symbols: GRF1, GF14 CHI | general regulatory factor 1 | chr4:5775387-5777157 FORWARD LENGTH=318	9	5	0	0
AT5G09590.1 | Symbols: MTHSC70-2, HSC70-5 | mitochondrial HSO70 2 | chr5:2975721-2978508 FORWARD LENGTH=682	9	9	1	0
AT1G30230.2 | Symbols: | Glutathione S-transferase, C-terminal-like;Translation elongation factor EF1B/ribosomal protein S6 | chr1:10639286-10640601 FORWARD LENGTH=260;AT2G18110.1 | Symbols: | Translation elongation factor EF1B/ribosomal protein S6 fam	9	4	0	0
AT5G48900.1 | Symbols: | Pectin lyase-like superfamily protein | chr5:19825240-19828909 FORWARD LENGTH=417	10	7	3	1
AT1G02780.1 | Symbols: emb2386 | Ribosomal protein L19e family protein | chr1:608120-609391 REVERSE LENGTH=214	10	10	4	4
AT5G24770.1 | Symbols: VSP2, ATVSP2 | vegetative storage protein 2 | chr5:8500713-8501844 REVERSE LENGTH=265	10	7	5	5
AT1G52030.2 | Symbols: MBP2, MBP1.2, F-ATMBP | myrosinase-binding protein 2 | chr1:19346090-19348282 REVERSE LENGTH=642	9	6	0	0
AT5G43960.1 | Symbols: | Nuclear transport factor 2 (NTF2) family protein with RNA binding (RRM-RBD-RNP motifs) domain | chr5:17689154-17691653 REVERSE LENGTH=450	9	4	0	0
AT3G55440.1 | Symbols: ATCTIMC, TPI, CYTOTPI | triosephosphate isomerase | chr3:20553794-20556078 FORWARD LENGTH=254	9	5	0	0
AT4G00100.1 | Symbols: ATRPS13A, RPS13, PFL2, RPS13A | ribosomal protein S13A | chr4:37172-38123 FORWARD LENGTH=151	9	6	1	3
AT5G58290.1 | Symbols: RPT3 | regulatory particle triple-A ATPase 3 | chr5:23569155-23571116 FORWARD LENGTH=408	9	8	0	0
AT5G52920.1 | Symbols: PKP1, PKP-BETA1, PKP2 | plastidic pyruvate kinase beta subunit 1 | chr5:21463680-21466612 FORWARD LENGTH=579	9	2	0	0
AT1G23310.1 | Symbols: GGT1, AOAT1, GGAT1 | glutamate:glyoxylate aminotransferase | chr1:8268720-8271329 REVERSE LENGTH=481	9	6	0	0
AT3G58610.1 | Symbols: | ketol-acid reductoisomerase | chr3:21671561-21674639 FORWARD LENGTH=591	9	1	0	0
AT5G20890.1 | Symbols: | TCP-1/cpn60 chaperonin family protein | chr5:7087020-7089906 REVERSE LENGTH=527	9	3	0	0
AT3G19760.1 | Symbols: EIF4A-III | eukaryotic initiation factor 4A-III | chr3:6863790-6866242 FORWARD LENGTH=408	9	3	0	0
AT3G20050.1 | Symbols: ATTCP-1, TCP-1 | T-complex protein 1 alpha subunit | chr3:6998544-7002266 REVERSE LENGTH=545	9	1	0	0
AT5G48880.2 | Symbols: PKT2, KAT5 | peroxisomal 3-keto-acyl-CoA thiolase 2 | chr5:19814576-19817021 REVERSE LENGTH=457	9	0	0	0
AT5G13530.1 | Symbols: KEG | protein kinases;ubiquitin-protein ligases | chr5:4345618-4354369 FORWARD LENGTH=1625	9	1	0	0
AT2G33340.1 | Symbols: MAC3B | MOS4-associated complex 3B | chr2:14126584-14131000 REVERSE LENGTH=525	9	1	0	0
AT3G04400.1 | Symbols: emb2171 | Ribosomal protein L14p/L23e family protein | chr3:1167339-1168308 FORWARD LENGTH=140;AT2G33370.1 | Symbols: | Ribosomal protein L14p/L23e family protein | chr2:14143718-14144644 REVERSE LENGTH=140;AT1G04480.1 | Symbols: |	9	4	2	0
AT1G20010.1 | Symbols: TUB5 | tubulin beta-5 chain | chr1:6938033-6940481 REVERSE LENGTH=449	9	3	0	0
AT1G35680.1 | Symbols: | Ribosomal protein L21 | chr1:13208777-13210246 FORWARD LENGTH=220	8	7	1	2
AT4G39660.1 | Symbols: AGT2 | alanine:glyoxylate aminotransferase 2 | chr4:18406797-18409262 FORWARD LENGTH=476	8	5	0	0
AT4G33010.1 | Symbols: AtGLDP1, GLDP1 | glycine decarboxylase P-protein 1 | chr4:15926852-15931150 REVERSE LENGTH=1037	8	5	0	0
AT1G07770.1 | Symbols: RPS15A | ribosomal protein S15A | chr1:2408413-2409065 REVERSE LENGTH=130;AT5G59850.1 | Symbols: | Ribosomal protein S8 family protein | chr5:24112499-24113084 REVERSE LENGTH=130	9	3	3	0
AT2G21660.1 | Symbols: ATGRP7, CCR2, GR-RBP7, GRP7 | cold, circadian rhythm, and rna binding 2 | chr2:9265477-9266316 REVERSE LENGTH=176	9	15	4	8
AT1G67090.1 | Symbols: RBCS1A | ribulose bisphosphate carboxylase small chain 1A | chr1:25048465-25049249 REVERSE LENGTH=180	9	8	4	3
AT1G18540.1 | Symbols: | Ribosomal protein L6 family protein | chr1:6377448-6378548 REVERSE LENGTH=233	9	4	4	2
AT3G01500.2 | Symbols: CA1 | carbonic anhydrase 1 | chr3:194853-197873 REVERSE LENGTH=347	8	2	1	0
AT2G47730.1 | Symbols: ATGSTF8, ATGSTF5, GST6, GSTF8 | glutathione S-transferase phi 8 | chr2:19558213-19559266 FORWARD LENGTH=263	8	6	1	0
AT4G38630.1 | Symbols: RPN10, MCB1, ATMCB1, MBP1 | regulatory particle non-ATPase 10 | chr4:18057357-18059459 REVERSE LENGTH=386	8	5	0	0
AT1G48410.2 | Symbols: AGO1 | Stabilizer of iron transporter SufD / Polynucleotidyl transferase | chr1:17886285-17891892 REVERSE LENGTH=1050	8	5	0	0
AT1G56580.1 | Symbols: SVB | Protein of unknown function, DUF538 | chr1:21198402-21198902 REVERSE LENGTH=166	8	3	1	0
AT3G18190.1 | Symbols: | TCP-1/cpn60 chaperonin family protein | chr3:6232226-6233836 FORWARD LENGTH=536	8	2	0	0
AT1G22300.1 | Symbols: GRF10, 14-3-3EPSILON, GF14 EPSILON | general regulatory factor 10 | chr1:7879146-7881103 REVERSE LENGTH=254	7	4	2	0
AT1G65960.2 | Symbols: GAD2 | glutamate decarboxylase 2 | chr1:24552094-24557253 FORWARD LENGTH=494	8	0	0	0
AT4G39330.1 | Symbols: ATCAD9, CAD9 | cinnamyl alcohol dehydrogenase 9 | chr4:18291268-18292772 FORWARD LENGTH=360	8	0	0	0
AT5G62300.1 | Symbols: | Ribosomal protein S10p/S20e family protein | chr5:25021388-25022235 REVERSE LENGTH=124;AT3G45030.1 | Symbols: | Ribosomal protein S10p/S20e family protein | chr3:16471606-16472312 REVERSE LENGTH=124	8	6	0	0
AT1G24510.1 | Symbols: | TCP-1/cpn60 chaperonin family protein | chr1:8685504-8688101 REVERSE LENGTH=535	8	4	0	0
AT4G31490.1 | Symbols: | Coatomer, beta subunit | chr4:15269460-15272693 FORWARD LENGTH=948;AT4G31480.1 | Symbols: | Coatomer, beta subunit | chr4:15264145-15267384 FORWARD LENGTH=948	8	1	0	0
AT3G62290.1 | Symbols: ATARFA1E, ARFA1E | ADP-ribosylation factor A1E | chr3:23052287-23053545 FORWARD LENGTH=181;AT2G47170.1 | Symbols: ARF1A1C | Ras-related small GTP-binding family protein | chr2:19367264-19368518 FORWARD LENGTH=181;AT1G70490.1 | Symbol	8	1	0	0
AT2G01250.1 | Symbols: | Ribosomal protein L30/L7 family protein | chr2:132943-134264 REVERSE LENGTH=242	8	3	0	0
AT5G67630.1 | Symbols: | P-loop containing nucleoside triphosphate hydrolases superfamily protein | chr5:26967535-26969306 REVERSE LENGTH=469	8	2	0	0
AT5G30510.1 | Symbols: RPS1, ARRPS1 | ribosomal protein S1 | chr5:11619262-11621223 REVERSE LENGTH=416	8	2	0	0
AT5G44340.1 | Symbols: TUB4 | tubulin beta chain 4 | chr5:17859442-17860994 REVERSE LENGTH=444	8	1	0	0
AT5G19990.1 | Symbols: RPT6A, ATSUG1 | regulatory particle triple-A ATPase 6A | chr5:6752144-6754918 FORWARD LENGTH=419;AT5G20000.1 | Symbols: | AAA-type ATPase family protein | chr5:6756915-6759550 FORWARD LENGTH=419	8	5	0	0
AT5G08450.1 | Symbols: | CONTAINS InterPro DOMAIN/s: Histone deacetylation protein Rxt3 (InterPro:IPR013951); Has 34444 Blast hits to 20801 proteins in 1175 species: Archae - 64; Bacteria - 2390; Metazoa - 15568; Fungi - 3729; Plants - 1886; Viruses - 208	8	2	0	0
AT3G06720.1 | Symbols: AT-IMP, ATKAP ALPHA, AIMP ALPHA, IMPA-1, IMPA1 | importin alpha isoform 1 | chr3:2120559-2123555 FORWARD LENGTH=532	7	3	0	0
AT5G63110.1 | Symbols: HDA6, AXE1, ATHDA6, RTS1, RPD3B, SIL1 | histone deacetylase 6 | chr5:25315834-25318227 REVERSE LENGTH=471	7	5	0	0
AT5G02960.1 | Symbols: | Ribosomal protein S12/S23 family protein | chr5:693280-694396 REVERSE LENGTH=142;AT3G09680.1 | Symbols: | Ribosomal protein S12/S23 family protein | chr3:2969197-2970291 REVERSE LENGTH=142	8	10	3	3
AT1G24020.1 | Symbols: MLP423 | MLP-like protein 423 | chr1:8500653-8501458 REVERSE LENGTH=155	8	8	3	1
AT1G26880.1 | Symbols: | Ribosomal protein L34e superfamily protein | chr1:9315640-9316681 REVERSE LENGTH=120	8	9	8	3
AT3G07110.2 | Symbols: | Ribosomal protein L13 family protein | chr3:2252092-2253332 FORWARD LENGTH=207	7	8	1	0
AT4G16155.1 | Symbols: | dihydrolipoyl dehydrogenases | chr4:9153570-9157322 REVERSE LENGTH=630	7	6	1	0
AT2G47510.1 | Symbols: FUM1 | fumarase 1 | chr2:19498614-19502020 FORWARD LENGTH=492	7	3	1	0
AT4G24550.2 | Symbols: | Clathrin adaptor complexes medium subunit family protein | chr4:12675873-12678903 FORWARD LENGTH=451	7	3	0	0
AT1G02500.1 | Symbols: SAM1, SAM-1, MAT1, AtSAM1 | S-adenosylmethionine synthetase 1 | chr1:519037-520218 FORWARD LENGTH=393	7	7	1	0
AT4G09320.1 | Symbols: NDPK1 | Nucleoside diphosphate kinase family protein | chr4:5923424-5924366 FORWARD LENGTH=169	7	7	1	1
AT5G46290.3 | Symbols: KASI | 3-ketoacyl-acyl carrier protein synthase I | chr5:18774439-18776629 REVERSE LENGTH=489	7	6	0	0
AT4G20400.1 | Symbols: JMJ14, PKDM7B | JUMONJI 14 | chr4:11009004-11013588 FORWARD LENGTH=954	7	0	0	0
AT2G33800.1 | Symbols: | Ribosomal protein S5 family protein | chr2:14300925-14302352 REVERSE LENGTH=303	7	2	0	0
AT4G39200.1 | Symbols: | Ribosomal protein S25 family protein | chr4:18257464-18258464 FORWARD LENGTH=108;AT2G16360.1 | Symbols: | Ribosomal protein S25 family protein | chr2:7076713-7077366 REVERSE LENGTH=125	7	1	0	0
AT1G75940.1 | Symbols: ATA27, BGLU20 | Glycosyl hydrolase superfamily protein | chr1:28511198-28514044 FORWARD LENGTH=535	7	11	0	0
AT2G19070.1 | Symbols: SHT | spermidine hydroxycinnamoyl transferase | chr2:8260185-8261958 REVERSE LENGTH=451	7	2	0	0
AT3G11830.1 | Symbols: | TCP-1/cpn60 chaperonin family protein | chr3:3732734-3736156 FORWARD LENGTH=557	7	1	0	0
AT3G04840.1 | Symbols: | Ribosomal protein S3Ae | chr3:1329751-1331418 FORWARD LENGTH=262	7	4	0	1
AT5G09650.1 | Symbols: AtPPa6, PPa6 | pyrophosphorylase 6 | chr5:2991331-2993117 REVERSE LENGTH=300	7	4	0	1
AT3G06650.1 | Symbols: ACLB-1 | ATP-citrate lyase B-1 | chr3:2079247-2082633 REVERSE LENGTH=608	7	2	1	0
AT3G22960.1 | Symbols: PKP1, PKP-ALPHA | Pyruvate kinase family protein | chr3:8139369-8141771 FORWARD LENGTH=596	7	2	0	0
ATCG00780.1 | Symbols: RPL14 | ribosomal protein L14 | chrC:80696-81064 REVERSE LENGTH=122	7	1	0	0
AT5G50920.1 | Symbols: CLPC, ATHSP93-V, HSP93-V, DCA1, CLPC1 | CLPC homologue 1 | chr5:20715710-20719800 REVERSE LENGTH=929;AT3G48870.1 | Symbols: ATCLPC, ATHSP93-III, HSP93-III | Clp ATPase | chr3:18122363-18126008 REVERSE LENGTH=952	7	1	0	0
AT1G52360.2 | Symbols: | Coatomer, beta subunit | chr1:19499420-19505397 FORWARD LENGTH=970;AT3G15980.5 | Symbols: | Coatomer, beta subunit | chr3:5412015-5418313 REVERSE LENGTH=930	7	1	0	0
AT2G16600.1 | Symbols: ROC3 | rotamase CYP 3 | chr2:7200862-7201383 FORWARD LENGTH=173	7	0	0	0
ATMG01190.1 | Symbols: ATP1 | ATP synthase subunit 1 | chrM:302166-303689 REVERSE LENGTH=507;AT2G07698.1 | Symbols: | ATPase, F1 complex, alpha subunit protein | chr2:3361474-3364028 FORWARD LENGTH=777	7	1	0	0
AT4G09800.1 | Symbols: RPS18C | S18 ribosomal protein | chr4:6173818-6174963 FORWARD LENGTH=152;AT1G34030.1 | Symbols: | Ribosomal protein S13/S18 family | chr1:12370285-12371465 REVERSE LENGTH=152;AT1G22780.1 | Symbols: PFL, RPS18A, PFL1 | Ribosomal prot	7	6	0	0
AT4G29040.1 | Symbols: RPT2a | regulatory particle AAA-ATPase 2A | chr4:14312369-14314386 FORWARD LENGTH=443;AT2G20140.1 | Symbols: | AAA-type ATPase family protein | chr2:8692736-8694837 FORWARD LENGTH=443	7	2	0	0
AT3G14100.1 | Symbols: | RNA-binding (RRM/RBD/RNP motifs) family protein | chr3:4673027-4675950 FORWARD LENGTH=427;AT1G54080.2 | Symbols: UBP1A | oligouridylate-binding protein 1A | chr1:20183923-20186824 REVERSE LENGTH=430	7	2	0	0
AT3G53750.1 | Symbols: ACT3 | actin 3 | chr3:19915924-19917371 FORWARD LENGTH=377;AT2G37620.1 | Symbols: ACT1, AAc1 | actin 1 | chr2:15779761-15781241 FORWARD LENGTH=377	7	3	0	0
AT3G02110.1 | Symbols: scpl25 | serine carboxypeptidase-like 25 | chr3:370902-373637 REVERSE LENGTH=473	7	0	0	0
AT2G23350.1 | Symbols: PAB4, PABP4 | poly(A) binding protein 4 | chr2:9943209-9946041 FORWARD LENGTH=662	7	2	0	0
AT3G03530.1 | Symbols: NPC4 | non-specific phospholipase C4 | chr3:842686-844970 REVERSE LENGTH=538	7	2	0	0
AT1G32060.1 | Symbols: PRK | phosphoribulokinase | chr1:11532668-11534406 FORWARD LENGTH=395	7	0	0	0
AT4G25130.1 | Symbols: PMSR4 | peptide met sulfoxide reductase 4 | chr4:12898802-12899998 REVERSE LENGTH=258	7	4	1	3
AT1G20200.1 | Symbols: EMB2719, HAP15 | PAM domain (PCI/PINT associated module) protein | chr1:7001409-7004154 REVERSE LENGTH=488;AT1G75990.1 | Symbols: | PAM domain (PCI/PINT associated module) protein | chr1:28524623-28526718 REVERSE LENGTH=487	7	2	0	0
AT1G34430.1 | Symbols: EMB3003 | 2-oxoacid dehydrogenases acyltransferase family protein | chr1:12588027-12590084 REVERSE LENGTH=465	7	2	0	1
AT2G17410.1 | Symbols: | ARID/BRIGHT DNA-binding domain-containing protein | chr2:7559869-7563474 FORWARD LENGTH=786	7	7	0	0
AT1G53750.1 | Symbols: RPT1A | regulatory particle triple-A 1A | chr1:20065921-20068324 REVERSE LENGTH=426	7	1	0	0
AT3G53430.1 | Symbols: | Ribosomal protein L11 family protein | chr3:19809895-19810395 REVERSE LENGTH=166;AT2G37190.1 | Symbols: | Ribosomal protein L11 family protein | chr2:15619559-15620059 REVERSE LENGTH=166	11	2	2	0
AT2G23380.1 | Symbols: CLF, ICU1, SDG1, SET1 | SET domain-containing protein | chr2:9955570-9960117 FORWARD LENGTH=902	7	0	0	0
AT2G41530.1 | Symbols: ATSFGH, SFGH | S-formylglutathione hydrolase | chr2:17323656-17325430 REVERSE LENGTH=284	6	7	1	0
AT3G14067.1 | Symbols: | Subtilase family protein | chr3:4658421-4660754 REVERSE LENGTH=777	6	6	0	2
AT3G56340.1 | Symbols: | Ribosomal protein S26e family protein | chr3:20892309-20893343 REVERSE LENGTH=130;AT2G40590.1 | Symbols: | Ribosomal protein S26e family protein | chr2:16945215-16946345 REVERSE LENGTH=131;AT2G40510.1 | Symbols: | Ribosomal prot	7	10	3	4
AT3G04920.1 | Symbols: | Ribosomal protein S24e family protein | chr3:1360989-1362065 FORWARD LENGTH=133	7	5	3	2
AT2G05990.1 | Symbols: MOD1, ENR1 | NAD(P)-binding Rossmann-fold superfamily protein | chr2:2322876-2324867 FORWARD LENGTH=390	6	5	0	0
ATCG00480.1 | Symbols: ATPB, PB | ATP synthase subunit beta | chrC:52660-54156 REVERSE LENGTH=498	6	2	0	0
AT2G29560.1 | Symbols: ENOC | cytosolic enolase | chr2:12646635-12649694 FORWARD LENGTH=475	6	12	1	0
AT3G12780.1 | Symbols: PGK1 | phosphoglycerate kinase 1 | chr3:4061127-4063140 REVERSE LENGTH=481;AT1G56190.1 | Symbols: | Phosphoglycerate kinase family protein | chr1:21028403-21030454 FORWARD LENGTH=478	6	5	0	0
AT1G09310.1 | Symbols: | Protein of unknown function, DUF538 | chr1:3009109-3009648 FORWARD LENGTH=179	6	4	0	1
AT5G39740.1 | Symbols: OLI7, RPL5B | ribosomal protein L5 B | chr5:15903365-15905185 FORWARD LENGTH=301;AT3G25520.1 | Symbols: ATL5, PGY3, OLI5, RPL5A | ribosomal protein L5 | chr3:9269573-9271327 REVERSE LENGTH=301	6	1	0	0
AT2G01140.1 | Symbols: | Aldolase superfamily protein | chr2:95006-96491 REVERSE LENGTH=391	6	3	0	1
AT1G68010.2 | Symbols: HPR | hydroxypyruvate reductase | chr1:25493418-25495720 FORWARD LENGTH=387	6	2	0	0
AT1G47128.1 | Symbols: RD21, RD21A | Granulin repeat cysteine protease family protein | chr1:17283139-17285609 REVERSE LENGTH=462	6	3	0	0
AT2G30860.1 | Symbols: ATGSTF9, GLUTTR, ATGSTF7, GSTF9 | glutathione S-transferase PHI 9 | chr2:13139132-13140057 FORWARD LENGTH=215	6	4	0	0
AT4G20850.1 | Symbols: TPP2 | tripeptidyl peptidase ii | chr4:11160935-11169889 REVERSE LENGTH=1380	6	9	0	0
AT5G61780.1 | Symbols: Tudor2, AtTudor2, TSN2 | TUDOR-SN protein 2 | chr5:24822012-24826641 FORWARD LENGTH=985	6	1	0	0
AT5G43940.2 | Symbols: HOT5 | GroES-like zinc-binding dehydrogenase family protein | chr5:17684265-17686379 FORWARD LENGTH=391	6	1	0	0
AT1G04690.1 | Symbols: KAB1, KV-BETA1 | potassium channel beta subunit 1 | chr1:1313662-1315420 FORWARD LENGTH=328	6	1	1	0
AT3G58500.1 | Symbols: PP2A-4 | protein phosphatase 2A-4 | chr3:21635503-21638911 REVERSE LENGTH=313;AT2G42500.1 | Symbols: PP2A-3 | protein phosphatase 2A-3 | chr2:17698099-17701226 REVERSE LENGTH=313	6	2	0	0
AT4G25630.1 | Symbols: FIB2, ATFIB2 | fibrillarin 2 | chr4:13074239-13076205 FORWARD LENGTH=320;AT5G52470.1 | Symbols: FIB1, FBR1, ATFIB1, ATFBR1, SKIP7 | fibrillarin 1 | chr5:21294290-21296509 FORWARD LENGTH=308	6	2	0	1
AT4G18480.1 | Symbols: CHLI1, CH42, CH-42, CHL11, CHLI-1 | P-loop containing nucleoside triphosphate hydrolases superfamily protein | chr4:10201897-10203361 REVERSE LENGTH=424	6	4	0	0
AT3G57560.1 | Symbols: NAGK | N-acetyl-l-glutamate kinase | chr3:21311164-21312207 REVERSE LENGTH=347	6	3	0	0
AT2G45810.1 | Symbols: | DEA(D/H)-box RNA helicase family protein | chr2:18859836-18862318 FORWARD LENGTH=528	6	2	0	0
AT2G06850.1 | Symbols: EXGT-A1, EXT, XTH4 | xyloglucan endotransglucosylase/hydrolase 4 | chr2:2763619-2765490 FORWARD LENGTH=296	6	2	0	0
AT1G80410.2 | Symbols: EMB2753 | tetratricopeptide repeat (TPR)-containing protein | chr1:30227779-30234832 REVERSE LENGTH=911	6	3	0	0
AT2G47940.1 | Symbols: DEGP2 | DEGP protease 2 | chr2:19618372-19622164 REVERSE LENGTH=607	6	0	0	0
AT5G25230.1 | Symbols: | Ribosomal protein S5/Elongation factor G/III/V family protein | chr5:8739709-8743594 FORWARD LENGTH=973;AT1G06220.2 | Symbols: MEE5 | Ribosomal protein S5/Elongation factor G/III/V family protein | chr1:1900524-1904583 FORWARD LEN	6	1	0	0
ATCG00790.1 | Symbols: RPL16 | ribosomal protein L16 | chrC:81189-82652 REVERSE LENGTH=135	11	6	2	2
AT3G10690.1 | Symbols: GYRA | DNA GYRASE A | chr3:3339612-3346243 REVERSE LENGTH=950	6	1	0	0
AT1G43190.1 | Symbols: PTB3 | polypyrimidine tract-binding protein 3 | chr1:16275432-16278185 REVERSE LENGTH=432	6	1	0	0
AT1G80070.1 | Symbols: SUS2, EMB33, EMB177, EMB14 | Pre-mRNA-processing-splicing factor | chr1:30118052-30127574 FORWARD LENGTH=2359	6	0	0	0
AT5G60790.1 | Symbols: ATGCN1, GCN1 | ABC transporter family protein | chr5:24453760-24455767 REVERSE LENGTH=595	6	2	0	1
AT3G12110.1 | Symbols: ACT11 | actin-11 | chr3:3858116-3859609 FORWARD LENGTH=377	6	1	0	0
AT3G03950.3 | Symbols: ECT1 | evolutionarily conserved C-terminal region 1 | chr3:1021502-1023767 FORWARD LENGTH=428	6	1	0	0
AT3G22330.1 | Symbols: PMH2, ATRH53 | putative mitochondrial RNA helicase 2 | chr3:7892641-7895145 FORWARD LENGTH=616	6	0	0	0
AT1G12000.1 | Symbols: | Phosphofructokinase family protein | chr1:4050159-4053727 REVERSE LENGTH=566	6	0	0	0
AT3G53030.1 | Symbols: SRPK4 | ser/arg-rich protein kinase 4 | chr3:19662412-19664362 FORWARD LENGTH=529	6	1	0	0
AT2G04842.1 | Symbols: EMB2761 | threonyl-tRNA synthetase, putative / threonine--tRNA ligase, putative | chr2:1698466-1701271 REVERSE LENGTH=650	6	0	0	0
AT3G03140.1 | Symbols: | Tudor/PWWP/MBT superfamily protein | chr3:724348-727093 FORWARD LENGTH=769	6	2	0	0
AT5G12250.1 | Symbols: TUB6 | beta-6 tubulin | chr5:3961317-3962971 REVERSE LENGTH=449	6	1	0	0
AT2G44530.1 | Symbols: | Phosphoribosyltransferase family protein | chr2:18383732-18385974 FORWARD LENGTH=394	6	1	0	0
AT4G36130.1 | Symbols: | Ribosomal protein L2 family | chr4:17097613-17098656 FORWARD LENGTH=258	5	2	2	3
AT5G65360.1 | Symbols: | Histone superfamily protein | chr5:26120099-26120509 REVERSE LENGTH=136;AT5G10400.1 | Symbols: | Histone superfamily protein | chr5:3270478-3270888 REVERSE LENGTH=136;AT5G10390.1 | Symbols: | Histone superfamily protein | chr5:3	5	5	0	0
AT2G24270.4 | Symbols: ALDH11A3 | aldehyde dehydrogenase 11A3 | chr2:10327109-10329601 REVERSE LENGTH=503	5	3	0	0
AT1G78300.1 | Symbols: GRF2, 14-3-3OMEGA, GF14 OMEGA | general regulatory factor 2 | chr1:29461883-29463052 FORWARD LENGTH=259	5	5	0	3
AT3G16640.1 | Symbols: TCTP | translationally controlled tumor protein | chr3:5669709-5670729 REVERSE LENGTH=168	5	7	0	0
AT1G19570.1 | Symbols: DHAR1, ATDHAR1, DHAR5 | dehydroascorbate reductase | chr1:6773462-6774413 REVERSE LENGTH=213;AT1G19550.1 | Symbols: | Glutathione S-transferase family protein | chr1:6767451-6767983 REVERSE LENGTH=153	5	3	0	0
AT3G25530.1 | Symbols: GHBDH, ATGHBDH, GLYR1, GR1 | glyoxylate reductase 1 | chr3:9271949-9273514 REVERSE LENGTH=289	5	1	0	0
AT2G28790.1 | Symbols: | Pathogenesis-related thaumatin superfamily protein | chr2:12354664-12355413 REVERSE LENGTH=249	5	5	0	1
AT1G29250.1 | Symbols: | Alba DNA/RNA-binding protein | chr1:10223461-10224592 REVERSE LENGTH=130	5	5	0	1
AT5G55070.1 | Symbols: | Dihydrolipoamide succinyltransferase | chr5:22347637-22350409 FORWARD LENGTH=464	5	1	0	1
AT4G38740.1 | Symbols: ROC1 | rotamase CYP 1 | chr4:18083620-18084138 REVERSE LENGTH=172	5	2	0	0
AT5G02790.1 | Symbols: GSTL3 | Glutathione S-transferase family protein | chr5:632877-634858 FORWARD LENGTH=235	5	4	0	0
AT1G11650.2 | Symbols: ATRBP45B, RBP45B | RNA-binding (RRM/RBD/RNP motifs) family protein | chr1:3914895-3917941 FORWARD LENGTH=405	5	1	0	0
AT3G59430.1 | Symbols: | unknown protein; FUNCTIONS IN: molecular_function unknown; INVOLVED IN: biological_process unknown; LOCATED IN: cellular_component unknown; EXPRESSED IN: 21 plant structures; EXPRESSED DURING: 10 growth stages; Has 332 Blast hits	5	2	0	0
AT4G39260.1 | Symbols: CCR1, ATGRP8, GR-RBP8, GRP8 | cold, circadian rhythm, and RNA binding 1 | chr4:18274166-18274958 REVERSE LENGTH=169	5	4	1	0
AT2G13360.1 | Symbols: AGT, AGT1, SGAT | alanine:glyoxylate aminotransferase | chr2:5539417-5540902 REVERSE LENGTH=401	5	4	0	0
AT5G08640.1 | Symbols: FLS, ATFLS1, FLS1 | flavonol synthase 1 | chr5:2804009-2805175 FORWARD LENGTH=336	5	3	0	0
AT1G74970.1 | Symbols: RPS9, TWN3 | ribosomal protein S9 | chr1:28157761-28159202 REVERSE LENGTH=208	5	1	1	0
AT1G17745.2 | Symbols: PGDH | D-3-phosphoglycerate dehydrogenase | chr1:6101157-6104979 FORWARD LENGTH=651	5	0	0	0
AT1G27400.1 | Symbols: | Ribosomal protein L22p/L17e family protein | chr1:9515230-9516725 FORWARD LENGTH=176;AT1G67430.1 | Symbols: | Ribosomal protein L22p/L17e family protein | chr1:25262209-25263627 FORWARD LENGTH=175	11	6	2	1
AT5G26360.1 | Symbols: | TCP-1/cpn60 chaperonin family protein | chr5:9255561-9258891 REVERSE LENGTH=555	5	5	0	0
AT1G14410.1 | Symbols: ATWHY1, PTAC1, WHY1 | ssDNA-binding transcriptional regulator | chr1:4929352-4930810 REVERSE LENGTH=263	5	2	0	1
AT5G40270.1 | Symbols: | HD domain-containing metal-dependent phosphohydrolase family protein | chr5:16093394-16097093 REVERSE LENGTH=473	5	0	0	0
AT1G06000.1 | Symbols: | UDP-Glycosyltransferase superfamily protein | chr1:1820495-1821802 REVERSE LENGTH=435	5	3	0	0
AT2G31610.1 | Symbols: | Ribosomal protein S3 family protein | chr2:13450384-13451669 FORWARD LENGTH=250;AT5G35530.1 | Symbols: | Ribosomal protein S3 family protein | chr5:13710355-13712192 REVERSE LENGTH=248	5	4	0	0
AT4G27000.1 | Symbols: ATRBP45C | RNA-binding (RRM/RBD/RNP motifs) family protein | chr4:13554983-13557763 REVERSE LENGTH=415	5	4	0	0
AT1G29900.1 | Symbols: CARB | carbamoyl phosphate synthetase B | chr1:10468164-10471976 FORWARD LENGTH=1187	5	2	0	0
AT1G12840.1 | Symbols: DET3, ATVHA-C | vacuolar ATP synthase subunit C (VATC) / V-ATPase C subunit / vacuolar proton pump C subunit (DET3) | chr1:4375584-4378220 FORWARD LENGTH=375	5	0	0	0
AT5G08690.1 | Symbols: | ATP synthase alpha/beta family protein | chr5:2825739-2828352 FORWARD LENGTH=556;AT5G08670.1 | Symbols: | ATP synthase alpha/beta family protein | chr5:2818395-2821149 REVERSE LENGTH=556;AT5G08680.1 | Symbols: | ATP synthase alp	5	0	0	0
ATCG00500.1 | Symbols: ACCD | acetyl-CoA carboxylase carboxyl transferase subunit beta | chrC:57075-58541 FORWARD LENGTH=488	5	2	0	0
AT1G04170.1 | Symbols: EIF2 GAMMA | eukaryotic translation initiation factor 2 gamma subunit | chr1:1097423-1099702 FORWARD LENGTH=465	5	0	0	0
AT3G13930.1 | Symbols: | Dihydrolipoamide acetyltransferase, long form protein | chr3:4596240-4600143 FORWARD LENGTH=539	5	5	0	0
AT3G55410.1 | Symbols: | 2-oxoglutarate dehydrogenase, E1 component | chr3:20541897-20545728 FORWARD LENGTH=1017	5	3	0	0
AT5G43010.1 | Symbols: RPT4A | regulatory particle triple-A ATPase 4A | chr5:17248563-17251014 REVERSE LENGTH=399;AT1G45000.1 | Symbols: | AAA-type ATPase family protein | chr1:17009220-17011607 FORWARD LENGTH=399	5	1	0	0
AT5G08280.1 | Symbols: HEMC | hydroxymethylbilane synthase | chr5:2663763-2665596 REVERSE LENGTH=382	5	0	0	0
AT1G22410.1 | Symbols: | Class-II DAHP synthetase family protein | chr1:7912120-7914742 FORWARD LENGTH=527	5	0	0	0
AT3G16080.1 | Symbols: | Zinc-binding ribosomal protein family protein | chr3:5454892-5455677 FORWARD LENGTH=95;AT1G52300.1 | Symbols: | Zinc-binding ribosomal protein family protein | chr1:19475213-19476152 REVERSE LENGTH=95;AT1G15250.1 | Symbols: | Zi	6	1	2	1
AT5G23900.1 | Symbols: | Ribosomal protein L13e family protein | chr5:8064176-8065081 REVERSE LENGTH=206	6	5	2	3
AT1G05460.1 | Symbols: SDE3 | P-loop containing nucleoside triphosphate hydrolases superfamily protein | chr1:1601357-1604658 REVERSE LENGTH=1002	5	0	0	0
AT1G49600.1 | Symbols: ATRBP47A, RBP47A | RNA-binding protein 47A | chr1:18357236-18360150 REVERSE LENGTH=445	5	0	0	0
AT3G62870.1 | Symbols: | Ribosomal protein L7Ae/L30e/S12e/Gadd45 family protein | chr3:23242862-23244273 REVERSE LENGTH=256	5	4	1	0
ATCG00160.1 | Symbols: RPS2 | ribosomal protein S2 | chrC:15013-15723 REVERSE LENGTH=236	5	1	0	0
AT3G44110.1 | Symbols: ATJ3, ATJ | DNAJ homologue 3 | chr3:15869115-15871059 REVERSE LENGTH=420;AT5G22060.1 | Symbols: ATJ2, J2 | DNAJ homologue 2 | chr5:7303798-7305668 REVERSE LENGTH=419	5	1	0	0
ATCG00190.1 | Symbols: RPOB | RNA polymerase subunit beta | chrC:23111-26329 REVERSE LENGTH=1072	5	0	0	0
AT3G14240.1 | Symbols: | Subtilase family protein | chr3:4741637-4743964 REVERSE LENGTH=775	5	5	0	0
ATCG00770.1 | Symbols: RPS8 | ribosomal protein S8 | chrC:80068-80472 REVERSE LENGTH=134	5	2	0	0
AT3G51240.1 | Symbols: F3H, TT6, F3H | flavanone 3-hydroxylase | chr3:19025409-19026658 FORWARD LENGTH=358	5	1	0	0
AT1G62020.1 | Symbols: | Coatomer, alpha subunit | chr1:22919814-22923728 FORWARD LENGTH=1216	5	0	0	0
AT2G17420.1 | Symbols: NTRA, ATNTRA, NTR2 | NADPH-dependent thioredoxin reductase A | chr2:7564357-7566219 FORWARD LENGTH=378;AT4G35460.1 | Symbols: ATNTRB, NTRB, NTR1 | NADPH-dependent thioredoxin reductase B | chr4:16842218-16843740 FORWARD LENGTH=375	4	4	0	0
AT4G31700.1 | Symbols: RPS6, RPS6A | ribosomal protein S6 | chr4:15346306-15347714 REVERSE LENGTH=250	5	6	3	2
AT1G69740.1 | Symbols: HEMB1 | Aldolase superfamily protein | chr1:26232197-26234713 FORWARD LENGTH=430	5	3	3	0
AT3G53740.2 | Symbols: | Ribosomal protein L36e family protein | chr3:19913921-19914813 REVERSE LENGTH=112;AT2G37600.1 | Symbols: | Ribosomal protein L36e family protein | chr2:15774410-15775203 REVERSE LENGTH=113	5	5	5	4
AT3G14310.1 | Symbols: ATPME3, PME3 | pectin methylesterase 3 | chr3:4772214-4775095 REVERSE LENGTH=592	4	5	2	1
AT2G27720.2 | Symbols: | 60S acidic ribosomal protein family | chr2:11818696-11819370 FORWARD LENGTH=130	4	1	0	0
AT1G04680.1 | Symbols: | Pectin lyase-like superfamily protein | chr1:1304052-1307780 REVERSE LENGTH=431	4	4	0	1
AT1G11860.1 | Symbols: | Glycine cleavage T-protein family | chr1:4001801-4003245 FORWARD LENGTH=408	4	6	0	0
AT3G21810.1 | Symbols: | Zinc finger C-x8-C-x5-C-x3-H type family protein | chr3:7684852-7688360 FORWARD LENGTH=437	4	4	1	1
AT5G10450.4 | Symbols: GRF6 | G-box regulating factor 6 | chr5:3284476-3286261 REVERSE LENGTH=273	4	3	1	0
AT1G06680.1 | Symbols: PSBP-1, OEE2, PSII-P, OE23 | photosystem II subunit P-1 | chr1:2047940-2049186 FORWARD LENGTH=263	4	5	0	1
AT2G04520.1 | Symbols: | Nucleic acid-binding, OB-fold-like protein | chr2:1574802-1575239 REVERSE LENGTH=145;AT5G35680.3 | Symbols: | Nucleic acid-binding, OB-fold-like protein | chr5:13858085-13858589 REVERSE LENGTH=150	4	2	0	0
AT5G48760.1 | Symbols: | Ribosomal protein L13 family protein | chr5:19771315-19772686 REVERSE LENGTH=206	4	2	1	1
AT4G02840.2 | Symbols: | Small nuclear ribonucleoprotein family protein | chr4:1264726-1266253 FORWARD LENGTH=126	4	3	0	0
AT3G18740.1 | Symbols: | Ribosomal protein L7Ae/L30e/S12e/Gadd45 family protein | chr3:6453437-6453870 FORWARD LENGTH=112;AT1G36240.1 | Symbols: | Ribosomal protein L7Ae/L30e/S12e/Gadd45 family protein | chr1:13614890-13616233 FORWARD LENGTH=112	4	6	0	0
AT3G12800.1 | Symbols: SDRB, DECR | short-chain dehydrogenase-reductase B | chr3:4063463-4064757 REVERSE LENGTH=298	4	0	0	0
AT2G20760.1 | Symbols: | Clathrin light chain protein | chr2:8943279-8945108 REVERSE LENGTH=338	4	3	0	0
AT4G13930.1 | Symbols: SHM4 | serine hydroxymethyltransferase 4 | chr4:8048013-8050021 REVERSE LENGTH=471	4	2	0	0
AT2G42910.1 | Symbols: | Phosphoribosyltransferase family protein | chr2:17856396-17858394 FORWARD LENGTH=337	4	3	0	0
AT1G57860.1 | Symbols: | Translation protein SH3-like family protein | chr1:21430034-21430827 REVERSE LENGTH=164;AT1G57660.1 | Symbols: | Translation protein SH3-like family protein | chr1:21355567-21356364 FORWARD LENGTH=164;AT1G09690.1 | Symbols: | Tr	4	7	1	3
AT1G68560.1 | Symbols: ATXYL1, XYL1, TRG1 | alpha-xylosidase 1 | chr1:25734435-25737897 REVERSE LENGTH=915	4	0	0	0
AT4G27090.1 | Symbols: | Ribosomal protein L14 | chr4:13594104-13595187 REVERSE LENGTH=134	4	2	0	0
AT5G04280.1 | Symbols: | RNA-binding (RRM/RBD/RNP motifs) family protein with retrovirus zinc finger-like domain | chr5:1192461-1195413 FORWARD LENGTH=310	4	5	1	0
AT3G57890.2 | Symbols: | Tubulin binding cofactor C domain-containing protein | chr3:21438271-21441695 FORWARD LENGTH=609	4	5	0	0
AT1G31080.1 | Symbols: | F-box family protein | chr1:11091832-11092899 FORWARD LENGTH=355	1	7	2	3
ATCG00660.1 | Symbols: RPL20 | ribosomal protein L20 | chrC:68512-68865 REVERSE LENGTH=117	4	4	0	0
AT4G38130.1 | Symbols: HD1, ATHD1, HDA1, RPD3A, HDA19, ATHDA19 | histone deacetylase 1 | chr4:17896493-17899057 REVERSE LENGTH=501	4	3	0	0
AT5G59810.1 | Symbols: ATSBT5.4, SBT5.4 | Subtilase family protein | chr5:24096895-24100387 REVERSE LENGTH=778	4	3	0	0
AT3G54210.1 | Symbols: | Ribosomal protein L17 family protein | chr3:20067672-20068385 REVERSE LENGTH=211	4	3	0	0
AT2G33210.1 | Symbols: HSP60-2 | heat shock protein 60-2 | chr2:14075093-14078568 REVERSE LENGTH=585	4	2	0	0
AT1G65930.1 | Symbols: cICDH | cytosolic NADP+-dependent isocitrate dehydrogenase | chr1:24539088-24541861 FORWARD LENGTH=410	4	2	0	0
AT5G47930.1 | Symbols: | Zinc-binding ribosomal protein family protein | chr5:19406423-19407329 REVERSE LENGTH=84	4	2	0	0
AT1G63660.1 | Symbols: | GMP synthase (glutamine-hydrolyzing), putative / glutamine amidotransferase, putative | chr1:23604127-23607080 REVERSE LENGTH=534	4	2	0	0
AT5G01410.1 | Symbols: PDX1, ATPDX1.3, RSR4, PDX1.3, ATPDX1 | Aldolase-type TIM barrel family protein | chr5:172576-173505 REVERSE LENGTH=309	4	2	0	0
AT1G08200.1 | Symbols: AXS2 | UDP-D-apiose/UDP-D-xylose synthase 2 | chr1:2574259-2576609 REVERSE LENGTH=389	4	2	0	0
AT2G44350.2 | Symbols: ATCS, CSY4 | Citrate synthase family protein | chr2:18316673-18320524 FORWARD LENGTH=474	4	2	0	0
AT2G27040.1 | Symbols: AGO4, OCP11 | Argonaute family protein | chr2:11536795-11541503 REVERSE LENGTH=924	4	1	0	0
AT5G05780.1 | Symbols: RPN8A, AE3, ATHMOV34 | RP non-ATPase subunit 8A | chr5:1735862-1738176 FORWARD LENGTH=308;AT3G11270.1 | Symbols: MEE34 | Mov34/MPN/PAD-1 family protein | chr3:3528989-3531317 FORWARD LENGTH=310	4	1	0	0
AT4G02930.1 | Symbols: | GTP binding Elongation factor Tu family protein | chr4:1295751-1298354 REVERSE LENGTH=454	4	1	0	0
AT5G38480.1 | Symbols: GRF3, RCI1 | general regulatory factor 3 | chr5:15410277-15411285 FORWARD LENGTH=255	4	1	0	0
AT3G16780.1 | Symbols: | Ribosomal protein L19e family protein | chr3:5708982-5710249 FORWARD LENGTH=209	4	1	0	0
AT5G65780.2 | Symbols: ATBCAT-5 | branched-chain amino acid aminotransferase 5 / branched-chain amino acid transaminase 5 (BCAT5) | chr5:26311587-26315610 FORWARD LENGTH=1018;AT5G65770.2 | Symbols: LINC4 | little nuclei4 | chr5:26311587-26315544 FORWARD LE	4	1	0	0
AT5G42980.1 | Symbols: ATTRX3, ATH3, ATTRXH3, TRXH3, TRX3 | thioredoxin 3 | chr5:17242772-17243718 FORWARD LENGTH=118	4	1	0	0
AT4G35250.1 | Symbols: | NAD(P)-binding Rossmann-fold superfamily protein | chr4:16771401-16773269 REVERSE LENGTH=395	4	1	0	0
AT2G36460.1 | Symbols: | Aldolase superfamily protein | chr2:15296929-15298387 REVERSE LENGTH=358	4	0	0	0
AT5G04430.2 | Symbols: BTR1, BTR1L | binding to TOMV RNA 1L (long form) | chr5:1250602-1253523 REVERSE LENGTH=334	4	0	0	0
AT1G48630.1 | Symbols: RACK1B_AT | receptor for activated C kinase 1B | chr1:17981977-17983268 REVERSE LENGTH=326	4	0	0	0
AT1G09620.1 | Symbols: | ATP binding;leucine-tRNA ligases;aminoacyl-tRNA ligases;nucleotide binding;ATP binding;aminoacyl-tRNA ligases | chr1:3113077-3116455 REVERSE LENGTH=1091	4	0	0	0
AT4G24510.1 | Symbols: CER2, VC2, VC-2 | HXXXD-type acyl-transferase family protein | chr4:12660929-12662537 FORWARD LENGTH=421	4	0	0	0
AT1G49760.1 | Symbols: PAB8, PABP8 | poly(A) binding protein 8 | chr1:18416740-18419753 FORWARD LENGTH=671	4	0	0	0
AT5G35980.1 | Symbols: YAK1 | yeast YAK1-related gene 1 | chr5:14128551-14135984 FORWARD LENGTH=956	4	0	0	0
AT4G37930.1 | Symbols: SHM1, STM, SHMT1 | serine transhydroxymethyltransferase 1 | chr4:17831891-17834742 REVERSE LENGTH=517	4	0	0	0
AT1G76010.1 | Symbols: | Alba DNA/RNA-binding protein | chr1:28528505-28530488 REVERSE LENGTH=350	5	2	2	0
AT4G13430.1 | Symbols: IIL1, ATLEUC1 | isopropyl malate isomerase large subunit 1 | chr4:7804194-7807789 REVERSE LENGTH=509	4	0	0	0
AT1G79530.1 | Symbols: GAPCP-1 | glyceraldehyde-3-phosphate dehydrogenase of plastid 1 | chr1:29916232-29919088 REVERSE LENGTH=422;AT1G16300.1 | Symbols: GAPCP-2 | glyceraldehyde-3-phosphate dehydrogenase of plastid 2 | chr1:5574433-5577406 FORWARD LENGTH=	4	0	0	0
AT1G48600.2 | Symbols: PMEAMT, AtPMEAMT | S-adenosyl-L-methionine-dependent methyltransferases superfamily protein | chr1:17966074-17969077 FORWARD LENGTH=491	4	0	0	0
AT4G34360.1 | Symbols: | S-adenosyl-L-methionine-dependent methyltransferases superfamily protein | chr4:16432011-16433752 FORWARD LENGTH=248	4	0	0	0
AT3G62310.1 | Symbols: | RNA helicase family protein | chr3:23057516-23060561 REVERSE LENGTH=726	4	0	0	0
AT3G54050.1 | Symbols: HCEF1 | high cyclic electron flow 1 | chr3:20016951-20018527 FORWARD LENGTH=417	4	0	0	0
AT1G01090.1 | Symbols: PDH-E1 ALPHA | pyruvate dehydrogenase E1 alpha | chr1:47705-49166 REVERSE LENGTH=428	4	0	0	0
AT4G14880.1 | Symbols: OASA1, OLD3, CYTACS1 | O-acetylserine (thiol) lyase (OAS-TL) isoform A1 | chr4:8518209-8520050 REVERSE LENGTH=322	4	0	0	0
AT3G02760.1 | Symbols: | Class II aaRS and biotin synthetases superfamily protein | chr3:597588-600650 REVERSE LENGTH=883	4	0	0	0
AT3G02310.1 | Symbols: SEP2, AGL4 | K-box region and MADS-box transcription factor family protein | chr3:464554-466687 REVERSE LENGTH=250;AT5G15800.2 | Symbols: SEP1, AGL2 | K-box region and MADS-box transcription factor family protein | chr5:5151594-515	4	0	0	0
ATCG00170.1 | Symbols: RPOC2 | DNA-directed RNA polymerase family protein | chrC:15938-20068 REVERSE LENGTH=1376	4	0	0	0
AT5G05010.1 | Symbols: | clathrin adaptor complexes medium subunit family protein | chr5:1477137-1479872 FORWARD LENGTH=527	4	0	0	0
AT2G27100.1 | Symbols: SE | C2H2 zinc-finger protein SERRATE (SE) | chr2:11572587-11576357 FORWARD LENGTH=720	4	0	0	0
AT5G10710.2 | Symbols: | INVOLVED IN: chromosome segregation, cell division; LOCATED IN: chromosome, centromeric region, nucleus; EXPRESSED IN: 23 plant structures; EXPRESSED DURING: 13 growth stages; CONTAINS InterPro DOMAIN/s: Centromere protein Cenp-O	4	0	0	0
AT2G46020.2 | Symbols: CHR2, ATBRM, BRM, CHA2 | transcription regulatory protein SNF2, putative | chr2:18923304-18931769 FORWARD LENGTH=2193	4	0	0	0
AT3G55750.1 | Symbols: | Ribosomal protein L35Ae family protein | chr3:20698641-20699553 FORWARD LENGTH=111;AT1G41880.1 | Symbols: | Ribosomal protein L35Ae family protein | chr1:15651585-15652427 REVERSE LENGTH=111	4	1	6	3
AT1G30630.1 | Symbols: | Coatomer epsilon subunit | chr1:10858546-10860173 REVERSE LENGTH=292	4	0	0	0
AT1G48920.1 | Symbols: ATNUC-L1, PARL1, NUC-L1 | nucleolin like 1 | chr1:18098186-18101422 FORWARD LENGTH=557	3	8	0	0
AT1G20630.1 | Symbols: CAT1 | catalase 1 | chr1:7146812-7149609 FORWARD LENGTH=492	3	6	1	0
AT2G17870.1 | Symbols: ATCSP3, CSP3 | cold shock domain protein 3 | chr2:7764276-7765181 REVERSE LENGTH=301	3	5	1	0
AT1G09070.1 | Symbols: SRC2, (AT)SRC2 | soybean gene regulated by cold-2 | chr1:2927767-2928741 FORWARD LENGTH=324	3	4	0	0
AT1G12910.1 | Symbols: ATAN11, LWD1 | Transducin/WD40 repeat-like superfamily protein | chr1:4395114-4396154 REVERSE LENGTH=346	3	4	0	0
AT3G23450.1 | Symbols: | unknown protein; FUNCTIONS IN: molecular_function unknown; INVOLVED IN: biological_process unknown; LOCATED IN: endomembrane system; EXPRESSED IN: 14 plant structures; EXPRESSED DURING: 8 growth stages; Has 694543 Blast hits to 47	3	4	0	0
AT4G16500.1 | Symbols: | Cystatin/monellin superfamily protein | chr4:9301530-9301883 REVERSE LENGTH=117	3	4	0	0
AT5G54640.1 | Symbols: HTA1, RAT5, ATHTA1 | Histone superfamily protein | chr5:22196540-22197279 FORWARD LENGTH=130;AT4G27230.1 | Symbols: HTA2 | histone H2A 2 | chr4:13637515-13638325 REVERSE LENGTH=131;AT3G20670.1 | Symbols: HTA13 | histone H2A 13 | chr3	3	4	0	0
AT1G78900.1 | Symbols: VHA-A | vacuolar ATP synthase subunit A | chr1:29660463-29664575 FORWARD LENGTH=623	3	3	0	0
AT1G13880.1 | Symbols: | ELM2 domain-containing protein | chr1:4749603-4750967 FORWARD LENGTH=424	3	3	0	0
AT3G56490.1 | Symbols: HIT3, HINT1 | HIS triad family protein 3 | chr3:20941532-20943129 FORWARD LENGTH=147	3	3	0	0
AT3G25230.2 | Symbols: ROF1, ATFKBP62, FKBP62 | rotamase FKBP 1 | chr3:9188257-9191175 FORWARD LENGTH=562	3	3	0	0
AT5G49910.1 | Symbols: CPHSC70-2EAT SHOCK PROTEIN 70-2, HSC70-7, cpHsc70-2 | chloroplast heat shock protein 70-2 | chr5:20303470-20306295 FORWARD LENGTH=718	3	3	0	0
AT3G47500.1 | Symbols: CDF3 | cycling DOF factor 3 | chr3:17504276-17505964 REVERSE LENGTH=448	3	3	0	0
AT1G13280.1 | Symbols: AOC4 | allene oxide cyclase 4 | chr1:4547624-4548552 FORWARD LENGTH=254	3	2	0	0
AT5G54900.1 | Symbols: ATRBP45A, RBP45A | RNA-binding protein 45A | chr5:22295412-22298126 FORWARD LENGTH=387	3	2	0	0
ATCG00810.1 | Symbols: RPL22 | ribosomal protein L22 | chrC:83467-83949 REVERSE LENGTH=160	3	2	0	0
AT3G47520.1 | Symbols: MDH | malate dehydrogenase | chr3:17513657-17514868 FORWARD LENGTH=403	3	2	1	0
AT2G34420.1 | Symbols: LHB1B2, LHCB1.5 | photosystem II light harvesting complex gene B1B2 | chr2:14522716-14523513 REVERSE LENGTH=265;AT1G29930.1 | Symbols: CAB1, AB140, CAB140, LHCB1.3 | chlorophyll A/B binding protein 1 | chr1:10478071-10478874 FORWARD	3	2	1	0
AT3G49680.1 | Symbols: ATBCAT-3, BCAT3 | branched-chain aminotransferase 3 | chr3:18422768-18425473 FORWARD LENGTH=413	3	2	0	0
AT5G14320.1 | Symbols: | Ribosomal protein S13/S18 family | chr5:4617839-4618772 REVERSE LENGTH=169	3	2	0	0
AT3G13920.2 | Symbols: EIF4A1, RH4, TIF4A1 | eukaryotic translation initiation factor 4A1 | chr3:4592586-4594128 REVERSE LENGTH=415;AT1G72730.1 | Symbols: | DEA(D/H)-box RNA helicase family protein | chr1:27378040-27379593 REVERSE LENGTH=414	3	2	0	0
AT4G38680.1 | Symbols: GRP2, CSDP2, CSP2, ATCSP2 | glycine rich protein 2 | chr4:18072240-18072851 REVERSE LENGTH=203	3	2	0	0
AT3G42170.1 | Symbols: | BED zinc finger ;hAT family dimerisation domain | chr3:14321838-14323928 FORWARD LENGTH=696	3	2	0	0
AT2G29320.1 | Symbols: | NAD(P)-binding Rossmann-fold superfamily protein | chr2:12592180-12593377 FORWARD LENGTH=269	3	2	0	0
AT1G62640.1 | Symbols: KAS III | 3-ketoacyl-acyl carrier protein synthase III | chr1:23192502-23194737 FORWARD LENGTH=404	3	2	0	0
AT1G14810.1 | Symbols: | semialdehyde dehydrogenase family protein | chr1:5102684-5104633 REVERSE LENGTH=375	3	2	0	0
AT4G34980.1 | Symbols: SLP2 | subtilisin-like serine protease 2 | chr4:16656929-16659223 REVERSE LENGTH=764	3	2	0	0
AT3G26520.1 | Symbols: TIP2, SITIP, GAMMA-TIP2, TIP1;2 | tonoplast intrinsic protein 2 | chr3:9722770-9723703 REVERSE LENGTH=253	3	2	0	0
AT1G03910.2 | Symbols: | EXPRESSED IN: 24 plant structures; EXPRESSED DURING: 13 growth stages; CONTAINS InterPro DOMAIN/s: Cactin protein, cactus-binding domain, C-terminal (InterPro:IPR019134), Cactin, central region (InterPro:IPR018816); BEST Arabidops	3	2	0	0
AT5G47910.1 | Symbols: RBOHD, ATRBOHD | respiratory burst oxidase homologue D | chr5:19397585-19401768 FORWARD LENGTH=921;AT5G51060.1 | Symbols: RHD2, ATRBOHC, RBOHC | NADPH/respiratory burst oxidase protein D | chr5:20757484-20762175 REVERSE LENGTH=905	3	2	0	0
AT1G18450.1 | Symbols: ATARP4, ARP4 | actin-related protein 4 | chr1:6348199-6351766 FORWARD LENGTH=441	3	2	0	0
AT3G13460.1 | Symbols: ECT2 | evolutionarily conserved C-terminal region 2 | chr3:4385274-4388220 REVERSE LENGTH=667	3	1	0	0
AT3G54930.1 | Symbols: | Protein phosphatase 2A regulatory B subunit family protein | chr3:20351084-20352659 REVERSE LENGTH=497	3	1	0	0
AT5G50850.1 | Symbols: MAB1 | Transketolase family protein | chr5:20689671-20692976 FORWARD LENGTH=363	3	1	0	0
AT2G46280.1 | Symbols: TRIP-1, TIF3I1 | TGF-beta receptor interacting protein 1 | chr2:19003656-19005393 REVERSE LENGTH=328	3	1	0	0
AT3G14990.1 | Symbols: | Class I glutamine amidotransferase-like superfamily protein | chr3:5047510-5049621 FORWARD LENGTH=392	3	1	0	0
AT2G13560.1 | Symbols: NAD-ME1 | NAD-dependent malic enzyme 1 | chr2:5650089-5655103 FORWARD LENGTH=623	3	1	0	0
AT3G11510.1 | Symbols: | Ribosomal protein S11 family protein | chr3:3623757-3624866 REVERSE LENGTH=150	3	1	1	1
AT3G18060.1 | Symbols: | transducin family protein / WD-40 repeat family protein | chr3:6183880-6186788 FORWARD LENGTH=609	3	1	0	0
AT4G13400.1 | Symbols: | 2-oxoglutarate (2OG) and Fe(II)-dependent oxygenase superfamily protein | chr4:7787822-7791149 REVERSE LENGTH=357	3	1	0	0
AT1G32500.1 | Symbols: ATNAP6, NAP6 | non-intrinsic ABC protein 6 | chr1:11750091-11751994 REVERSE LENGTH=475	3	1	0	0
AT4G31990.3 | Symbols: ASP5, AAT3, ATAAT1 | aspartate aminotransferase 5 | chr4:15470876-15473521 REVERSE LENGTH=462	3	1	0	0
AT5G24165.1 | Symbols: | unknown protein; FUNCTIONS IN: molecular_function unknown; INVOLVED IN: biological_process unknown; LOCATED IN: chloroplast; EXPRESSED IN: 22 plant structures; EXPRESSED DURING: 13 growth stages; BEST Arabidopsis thaliana protein	3	1	0	0
AT1G77940.1 | Symbols: | Ribosomal protein L7Ae/L30e/S12e/Gadd45 family protein | chr1:29304116-29305288 REVERSE LENGTH=112	3	1	0	0
AT2G21170.1 | Symbols: TIM, PDTPI | triosephosphate isomerase | chr2:9071047-9073106 REVERSE LENGTH=315	3	1	0	1
AT2G19760.1 | Symbols: PFN1, PRF1 | profilin 1 | chr2:8517074-8518067 REVERSE LENGTH=131	3	1	0	0
AT4G35100.1 | Symbols: PIP3, PIP3A, PIP2;7, SIMIP | plasma membrane intrinsic protein 3 | chr4:16708672-16709958 FORWARD LENGTH=280;AT2G16850.1 | Symbols: PIP3B, PIP2;8 | plasma membrane intrinsic protein 2;8 | chr2:7301647-7303180 FORWARD LENGTH=278;AT5G6	3	1	0	0
AT3G12580.1 | Symbols: HSP70, ATHSP70 | heat shock protein 70 | chr3:3991487-3993689 REVERSE LENGTH=650	3	1	0	0
AT5G43830.1 | Symbols: | Aluminium induced protein with YGL and LRDR motifs | chr5:17622593-17624239 REVERSE LENGTH=251	3	0	0	0
AT1G60710.1 | Symbols: ATB2 | NAD(P)-linked oxidoreductase superfamily protein | chr1:22355073-22356627 REVERSE LENGTH=345	3	0	0	0
AT1G13270.1 | Symbols: MAP1C, MAP1B | methionine aminopeptidase 1B | chr1:4544999-4547155 FORWARD LENGTH=369	3	0	0	0
AT4G34200.1 | Symbols: EDA9 | D-3-phosphoglycerate dehydrogenase | chr4:16374041-16376561 REVERSE LENGTH=603	3	0	0	0
AT1G62940.1 | Symbols: ACOS5 | acyl-CoA synthetase 5 | chr1:23310554-23312747 FORWARD LENGTH=542	3	0	0	0
AT3G18035.1 | Symbols: HON4 | winged-helix DNA-binding transcription factor family protein | chr3:6169384-6171558 REVERSE LENGTH=480	3	0	0	0
AT2G42520.1 | Symbols: | P-loop containing nucleoside triphosphate hydrolases superfamily protein | chr2:17705382-17708744 FORWARD LENGTH=633;AT3G58570.1 | Symbols: | P-loop containing nucleoside triphosphate hydrolases superfamily protein | chr3:2165709	3	0	0	0
AT2G39800.1 | Symbols: P5CS1, ATP5CS | delta1-pyrroline-5-carboxylate synthase 1 | chr2:16598516-16602939 REVERSE LENGTH=717	3	0	0	0
AT5G24420.1 | Symbols: PGL5 | 6-phosphogluconolactonase 5 | chr5:8336943-8337879 REVERSE LENGTH=252	3	0	0	0
AT3G61240.1 | Symbols: | DEA(D/H)-box RNA helicase family protein | chr3:22666590-22669154 FORWARD LENGTH=498	3	0	0	0
AT3G57610.1 | Symbols: ADSS | adenylosuccinate synthase | chr3:21334519-21336603 REVERSE LENGTH=490	3	0	0	0
AT1G36160.1 | Symbols: ACC1, AT-ACC1, EMB22, GK, PAS3 | acetyl-CoA carboxylase 1 | chr1:13534196-13543773 FORWARD LENGTH=2254	3	0	0	0
AT5G20830.1 | Symbols: SUS1, ASUS1, atsus1 | sucrose synthase 1 | chr5:7050599-7054032 REVERSE LENGTH=808	3	0	0	0
AT4G17190.1 | Symbols: FPS2 | farnesyl diphosphate synthase 2 | chr4:9648743-9650865 REVERSE LENGTH=342	3	0	0	0
AT4G11420.1 | Symbols: EIF3A, ATEIF3A-1, EIF3A-1, ATTIF3A1, TIF3A1 | eukaryotic translation initiation factor 3A | chr4:6947834-6952053 REVERSE LENGTH=987	3	0	0	0
AT4G11150.1 | Symbols: TUF, emb2448, TUFF, VHA-E1 | vacuolar ATP synthase subunit E1 | chr4:6800091-6801696 FORWARD LENGTH=230;AT1G64200.1 | Symbols: VHA-E3 | vacuolar H+-ATPase subunit E isoform 3 | chr1:23828537-23830002 REVERSE LENGTH=237;AT3G08560.1 |	3	0	0	0
AT3G54470.1 | Symbols: | uridine 5-monophosphate synthase / UMP synthase (PYRE-F) (UMPS) | chr3:20168285-20170245 REVERSE LENGTH=476	3	0	0	0
AT2G33150.1 | Symbols: PKT3, PED1, KAT2 | peroxisomal 3-ketoacyl-CoA thiolase 3 | chr2:14047814-14050983 REVERSE LENGTH=462	3	0	0	0
AT1G76550.1 | Symbols: | Phosphofructokinase family protein | chr1:28722900-28726929 REVERSE LENGTH=617;AT1G20950.1 | Symbols: | Phosphofructokinase family protein | chr1:7297467-7301336 REVERSE LENGTH=614	3	0	0	0
AT1G09020.1 | Symbols: SNF4, ATSNF4 | homolog of yeast sucrose nonfermenting 4 | chr1:2900149-2904212 REVERSE LENGTH=487	3	0	0	0
AT5G65720.1 | Symbols: ATNIFS1, NIFS1, NFS1, ATNFS1 | nitrogen fixation S (NIFS)-like 1 | chr5:26296349-26297710 FORWARD LENGTH=453	3	0	0	0
AT5G55670.1 | Symbols: | RNA-binding (RRM/RBD/RNP motifs) family protein | chr5:22544669-22546801 REVERSE LENGTH=710	3	0	0	0
AT4G11380.2 | Symbols: | Adaptin family protein | chr4:6920608-6925444 FORWARD LENGTH=916	3	0	0	0
AT3G03570.1 | Symbols: | Protein of unknown function (DUF3550/UPF0682) | chr3:857013-860105 FORWARD LENGTH=607	3	0	0	0
AT2G34640.1 | Symbols: PTAC12, HMR | plastid transcriptionally active 12 | chr2:14582061-14584345 REVERSE LENGTH=527	3	0	0	0
AT2G31810.1 | Symbols: | ACT domain-containing small subunit of acetolactate synthase protein | chr2:13524271-13528246 FORWARD LENGTH=491	3	0	0	0
AT1G09340.1 | Symbols: CRB, CSP41B, HIP1.3 | chloroplast RNA binding | chr1:3015473-3018035 FORWARD LENGTH=378	3	0	0	0
AT1G03630.1 | Symbols: POR C, PORC | protochlorophyllide oxidoreductase C | chr1:907699-909245 FORWARD LENGTH=401	3	0	0	0
AT3G14420.1 | Symbols: | Aldolase-type TIM barrel family protein | chr3:4821804-4823899 FORWARD LENGTH=367;AT3G14415.2 | Symbols: | Aldolase-type TIM barrel family protein | chr3:4818667-4820748 FORWARD LENGTH=373	3	0	1	0
AT5G65430.3 | Symbols: GRF8 | general regulatory factor 8 | chr5:26148630-26150255 REVERSE LENGTH=260	3	0	0	0
AT5G26830.1 | Symbols: | Threonyl-tRNA synthetase | chr5:9437351-9441568 FORWARD LENGTH=709	3	0	0	0
AT5G03290.1 | Symbols: IDH-V | isocitrate dehydrogenase V | chr5:794043-795939 FORWARD LENGTH=374	3	0	0	0
AT4G34450.1 | Symbols: | coatomer gamma-2 subunit, putative / gamma-2 coat protein, putative / gamma-2 COP, putative | chr4:16471956-16476795 FORWARD LENGTH=886	3	0	0	0
AT3G28790.1 | Symbols: | Protein of unknown function (DUF1216) | chr3:10813577-10815588 REVERSE LENGTH=608	3	0	0	0
AT3G02260.1 | Symbols: BIG, DOC1, TIR3, UMB1, ASA1, LPR1, CRM1 | auxin transport protein (BIG) | chr3:431152-448489 REVERSE LENGTH=5098	3	0	0	0
AT1G29150.1 | Symbols: ATS9, RPN6 | non-ATPase subunit 9 | chr1:10181240-10182499 FORWARD LENGTH=419	3	0	0	0
AT1G69620.1 | Symbols: RPL34 | ribosomal protein L34 | chr1:26189900-26191081 FORWARD LENGTH=119	3	4	2	2
AT1G16350.1 | Symbols: | Aldolase-type TIM barrel family protein | chr1:5590951-5592872 FORWARD LENGTH=502;AT1G79470.1 | Symbols: | Aldolase-type TIM barrel family protein | chr1:29894772-29896661 REVERSE LENGTH=503	3	0	0	0
AT5G46430.1 | Symbols: | Ribosomal protein L32e | chr5:18833429-18834409 FORWARD LENGTH=133	3	0	0	0
ATCG00740.1 | Symbols: RPOA | RNA polymerase subunit alpha | chrC:77901-78890 REVERSE LENGTH=329	3	0	0	0
AT5G61410.1 | Symbols: RPE, EMB2728 | D-ribulose-5-phosphate-3-epimerase | chr5:24684085-24685836 REVERSE LENGTH=281	3	0	0	0
AT5G44800.1 | Symbols: CHR4, PKR1 | chromatin remodeling 4 | chr5:18083659-18092162 REVERSE LENGTH=2223	3	0	0	0
AT5G38430.1 | Symbols: | Ribulose bisphosphate carboxylase (small chain) family protein | chr5:15384350-15385155 REVERSE LENGTH=181	3	0	0	0
AT5G13650.2 | Symbols: | elongation factor family protein | chr5:4397821-4402364 FORWARD LENGTH=676	3	0	0	0
AT5G08610.1 | Symbols: | P-loop containing nucleoside triphosphate hydrolases superfamily protein | chr5:2790341-2794059 FORWARD LENGTH=850	3	0	0	0
AT5G03470.1 | Symbols: ATB ALPHA | Protein phosphatase 2A regulatory B subunit family protein | chr5:866795-868872 FORWARD LENGTH=495	3	0	0	0
AT3G52750.1 | Symbols: FTSZ2-2 | Tubulin/FtsZ family protein | chr3:19549841-19552435 REVERSE LENGTH=473;AT2G36250.1 | Symbols: FTSZ2-1, ATFTSZ2-1 | Tubulin/FtsZ family protein | chr2:15197661-15199932 REVERSE LENGTH=478	3	0	0	0
AT3G50000.1 | Symbols: CKA2, ATCKA2 | casein kinase II, alpha chain 2 | chr3:18534487-18536743 FORWARD LENGTH=403;AT5G67380.1 | Symbols: CKA1, ATCKA1 | casein kinase alpha 1 | chr5:26881156-26883383 REVERSE LENGTH=409	3	0	0	0
AT3G13470.1 | Symbols: | TCP-1/cpn60 chaperonin family protein | chr3:4389685-4392624 FORWARD LENGTH=596	3	0	0	0
AT3G11964.1 | Symbols: | RNA binding;RNA binding | chr3:3793957-3806626 REVERSE LENGTH=1896	3	0	0	0
AT2G37230.1 | Symbols: | Tetratricopeptide repeat (TPR)-like superfamily protein | chr2:15637177-15639450 REVERSE LENGTH=757	3	0	0	0
AT1G76510.3 | Symbols: | ARID/BRIGHT DNA-binding domain-containing protein | chr1:28708681-28712498 REVERSE LENGTH=493	3	0	0	0
AT1G15690.1 | Symbols: AVP1, ATAVP3, AVP-3, AtVHP1;1 | Inorganic H pyrophosphatase family protein | chr1:5399115-5402185 FORWARD LENGTH=770	3	0	0	0
AT2G38540.1 | Symbols: LP1, LTP1, ATLTP1 | lipid transfer protein 1 | chr2:16130418-16130893 FORWARD LENGTH=118	2	5	0	0
AT4G26840.1 | Symbols: SUM1, SUMO 1, SUMO1, ATSUMO1 | small ubiquitin-like modifier 1 | chr4:13497466-13498458 FORWARD LENGTH=100	2	4	1	0
ATCG00750.1 | Symbols: RPS11 | ribosomal protein S11 | chrC:78960-79376 REVERSE LENGTH=138	2	4	1	3
AT5G22650.1 | Symbols: HD2B, HDT02, HDT2, ATHD2B, HDA4, HD2, ATHD2 | histone deacetylase 2B | chr5:7534120-7536054 FORWARD LENGTH=306	2	4	0	0
ATMG00080.1 | Symbols: RPL16 | ribosomal protein L16 | chrM:25076-25615 REVERSE LENGTH=179	2	4	0	0
AT4G09020.1 | Symbols: ATISA3, ISA3 | isoamylase 3 | chr4:5784099-5788839 FORWARD LENGTH=764	2	4	0	0
AT5G55230.2 | Symbols: MAP65-1 | microtubule-associated proteins 65-1 | chr5:22402716-22405182 FORWARD LENGTH=616	2	3	0	0
AT5G11710.1 | Symbols: | ENTH/VHS family protein | chr5:3772981-3776316 FORWARD LENGTH=560	2	3	0	2
AT5G02240.1 | Symbols: | NAD(P)-binding Rossmann-fold superfamily protein | chr5:451502-452984 FORWARD LENGTH=253	2	3	0	0
AT5G03300.1 | Symbols: ADK2 | adenosine kinase 2 | chr5:796573-798997 FORWARD LENGTH=345	2	3	0	0
AT5G64730.1 | Symbols: | Transducin/WD40 repeat-like superfamily protein | chr5:25873146-25875021 FORWARD LENGTH=299	2	3	0	0
AT2G24590.1 | Symbols: RSZ22a, At-RSZ22a | RNA recognition motif and CCHC-type zinc finger domains containing protein | chr2:10449837-10450860 FORWARD LENGTH=196;AT1G23860.1 | Symbols: SRZ-21, SRZ21, RSZP21, RSZ21, At-RSZ21 | RS-containing zinc finger prot	2	3	2	1
AT3G52580.1 | Symbols: | Ribosomal protein S11 family protein | chr3:19503324-19504701 FORWARD LENGTH=150	2	1	2	0
AT5G28060.1 | Symbols: | Ribosomal protein S24e family protein | chr5:10069791-10070792 REVERSE LENGTH=133	2	3	0	1
ATCG00330.1 | Symbols: RPS14 | chloroplast ribosomal protein S14 | chrC:36938-37240 REVERSE LENGTH=100	2	3	0	0
AT2G44730.1 | Symbols: | Alcohol dehydrogenase transcription factor Myb/SANT-like family protein | chr2:18437447-18438565 REVERSE LENGTH=372	2	3	0	0
AT5G07530.1 | Symbols: GRP17, ATGRP17, ATGRP-7 | glycine rich protein 17 | chr5:2382678-2384495 REVERSE LENGTH=543	2	3	1	1
AT2G37340.1 | Symbols: RSZ33, ATRSZ33, RS2Z33, AT-RS2Z33 | arginine/serine-rich zinc knuckle-containing protein 33 | chr2:15670372-15672331 REVERSE LENGTH=290	2	3	1	0
AT5G43990.2 | Symbols: SUVR2, SDG18 | SET-domain containing protein lysine methyltransferase family protein | chr5:17698454-17701733 FORWARD LENGTH=740	2	2	0	0
AT3G03250.1 | Symbols: UGP, UGP1, AtUGP1 | UDP-GLUCOSE PYROPHOSPHORYLASE 1 | chr3:749761-754014 REVERSE LENGTH=469;AT5G17310.2 | Symbols: UGP2 | UDP-glucose pyrophosphorylase 2 | chr5:5696955-5700845 REVERSE LENGTH=470	2	2	0	0
AT2G37040.1 | Symbols: PAL1, ATPAL1 | PHE ammonia lyase 1 | chr2:15557602-15560237 REVERSE LENGTH=725;AT3G53260.1 | Symbols: PAL2, ATPAL2 | phenylalanine ammonia-lyase 2 | chr3:19744256-19746619 REVERSE LENGTH=717	2	2	0	0
AT5G19960.1 | Symbols: | RNA-binding (RRM/RBD/RNP motifs) family protein | chr5:6744029-6746133 FORWARD LENGTH=337	2	2	1	2
AT1G27090.1 | Symbols: | glycine-rich protein | chr1:9404041-9406098 REVERSE LENGTH=420	2	2	0	0
AT1G20580.1 | Symbols: | Small nuclear ribonucleoprotein family protein | chr1:7128979-7130371 FORWARD LENGTH=131;AT1G76300.1 | Symbols: SmD3 | snRNP core protein SMD3 | chr1:28625957-28627080 FORWARD LENGTH=128;AT1G20600.1 | Symbols: | AP2/B3-like trans	2	2	0	0
AT4G01850.1 | Symbols: SAM-2, MAT2, SAM2, AtSAM2 | S-adenosylmethionine synthetase 2 | chr4:796298-797479 REVERSE LENGTH=393	2	2	0	0
AT1G29370.1 | Symbols: | Kinase-related protein of unknown function (DUF1296) | chr1:10278080-10283024 REVERSE LENGTH=831;AT1G29350.1 | Symbols: | Kinase-related protein of unknown function (DUF1296) | chr1:10268761-10273613 REVERSE LENGTH=831	2	2	0	0
AT2G28190.1 | Symbols: CSD2, CZSOD2 | copper/zinc superoxide dismutase 2 | chr2:12014548-12016303 FORWARD LENGTH=216	2	2	0	1
AT3G16470.1 | Symbols: JR1 | Mannose-binding lectin superfamily protein | chr3:5596096-5597709 REVERSE LENGTH=451	2	2	0	0
AT4G33865.1 | Symbols: | Ribosomal protein S14p/S29e family protein | chr4:16233395-16234114 REVERSE LENGTH=56;AT3G44010.1 | Symbols: | Ribosomal protein S14p/S29e family protein | chr3:15800175-15801132 REVERSE LENGTH=56;AT3G43980.1 | Symbols: | Riboso	2	2	0	0
AT3G22230.1 | Symbols: | Ribosomal L27e protein family | chr3:7844136-7844543 REVERSE LENGTH=135	2	2	0	1
AT3G58110.1 | Symbols: | unknown protein; FUNCTIONS IN: molecular_function unknown; INVOLVED IN: biological_process unknown; LOCATED IN: cellular_component unknown; EXPRESSED IN: cultured cell; BEST Arabidopsis thaliana protein match is: unknown protein (	2	2	0	0
AT2G40060.1 | Symbols: | Clathrin light chain protein | chr2:16726564-16728001 FORWARD LENGTH=258	2	2	1	0
AT2G36130.1 | Symbols: | Cyclophilin-like peptidyl-prolyl cis-trans isomerase family protein | chr2:15166863-15168259 FORWARD LENGTH=164	2	2	0	0
AT3G60300.2 | Symbols: | RWD domain-containing protein | chr3:22285371-22287382 FORWARD LENGTH=383	2	2	0	0
AT2G27710.1 | Symbols: | 60S acidic ribosomal protein family | chr2:11816929-11817670 FORWARD LENGTH=115	2	2	0	0
AT2G45710.1 | Symbols: | Zinc-binding ribosomal protein family protein | chr2:18831243-18831999 FORWARD LENGTH=84;AT3G61110.1 | Symbols: ARS27A, RS27A | ribosomal protein S27 | chr3:22611710-22612632 FORWARD LENGTH=86	2	2	0	0
AT3G15000.1 | Symbols: | cobalt ion binding | chr3:5050321-5052121 FORWARD LENGTH=395	1	3	2	2
AT5G58470.1 | Symbols: TAF15b | TBP-associated factor 15B | chr5:23638566-23640854 REVERSE LENGTH=422	2	2	0	0
AT2G34160.1 | Symbols: | Alba DNA/RNA-binding protein | chr2:14426283-14427220 FORWARD LENGTH=130	2	2	0	0
AT1G50200.1 | Symbols: ALATS, ACD | Alanyl-tRNA synthetase | chr1:18591429-18598311 REVERSE LENGTH=1003	2	1	0	0
AT5G47210.1 | Symbols: | Hyaluronan / mRNA binding family | chr5:19169222-19171012 REVERSE LENGTH=357	2	1	1	2
AT4G00570.1 | Symbols: NAD-ME2 | NAD-dependent malic enzyme 2 | chr4:242817-246522 REVERSE LENGTH=607	2	1	1	0
AT1G18250.2 | Symbols: ATLP-1 | Pathogenesis-related thaumatin superfamily protein | chr1:6277024-6278005 REVERSE LENGTH=244	2	1	0	0
AT5G28050.2 | Symbols: | Cytidine/deoxycytidylate deaminase family protein | chr5:10044209-10045484 REVERSE LENGTH=204	2	1	0	0
AT4G29350.1 | Symbols: PFN2, PRO2, PRF2 | profilin 2 | chr4:14450135-14451119 FORWARD LENGTH=131	2	1	0	0
AT5G22880.1 | Symbols: H2B, HTB2 | histone B2 | chr5:7652130-7652567 REVERSE LENGTH=145;AT3G46030.1 | Symbols: HTB11 | Histone superfamily protein | chr3:16913614-16914051 REVERSE LENGTH=145;AT1G07790.1 | Symbols: HTB1 | Histone superfamily protein | chr1:	2	1	0	0
AT3G52990.1 | Symbols: | Pyruvate kinase family protein | chr3:19649046-19652237 FORWARD LENGTH=527;AT2G36580.1 | Symbols: | Pyruvate kinase family protein | chr2:15339253-15342781 FORWARD LENGTH=527	2	1	0	0
AT3G16400.1 | Symbols: ATMLP-470, NSP1, ATNSP1 | nitrile specifier protein 1 | chr3:5566516-5568330 FORWARD LENGTH=470;AT3G16410.1 | Symbols: NSP4 | nitrile specifier protein 4 | chr3:5572145-5574359 FORWARD LENGTH=619;AT3G16390.1 | Symbols: NSP3 | nitrile	2	1	0	0
AT3G11500.1 | Symbols: | Small nuclear ribonucleoprotein family protein | chr3:3621626-3622474 REVERSE LENGTH=79;AT2G23930.1 | Symbols: SNRNP-G | probable small nuclear ribonucleoprotein G | chr2:10182353-10183026 FORWARD LENGTH=80	2	1	0	0
AT1G32580.1 | Symbols: | plastid developmental protein DAG, putative | chr1:11784108-11785430 FORWARD LENGTH=229;AT2G33430.1 | Symbols: DAL1, DAL | differentiation and greening-like 1 | chr2:14162732-14164729 FORWARD LENGTH=219;AT2G35240.1 | Symbols: | p	2	1	0	0
AT2G02740.1 | Symbols: ATWHY3, PTAC11, WHY3 | ssDNA-binding transcriptional regulator | chr2:769389-770993 FORWARD LENGTH=268	2	1	0	0
AT3G62840.1 | Symbols: | Small nuclear ribonucleoprotein family protein | chr3:23235727-23236615 REVERSE LENGTH=109;AT2G47640.1 | Symbols: | Small nuclear ribonucleoprotein family protein | chr2:19537393-19538431 FORWARD LENGTH=109	2	1	0	1
AT2G37660.1 | Symbols: | NAD(P)-binding Rossmann-fold superfamily protein | chr2:15795481-15796977 REVERSE LENGTH=325	2	1	0	0
AT5G28840.1 | Symbols: GME | GDP-D-mannose 3,5-epimerase | chr5:10862472-10864024 REVERSE LENGTH=377	2	1	0	0
AT5G13780.1 | Symbols: | Acyl-CoA N-acyltransferases (NAT) superfamily protein | chr5:4447610-4448603 REVERSE LENGTH=192	2	1	0	0
AT3G53110.1 | Symbols: LOS4 | P-loop containing nucleoside triphosphate hydrolases superfamily protein | chr3:19687968-19690423 FORWARD LENGTH=496	2	1	0	0
AT3G23990.1 | Symbols: HSP60, HSP60-3B | heat shock protein 60 | chr3:8669013-8672278 FORWARD LENGTH=577	2	1	0	0
AT2G20020.1 | Symbols: CAF1, ATCAF1 | RNA-binding CRS1 / YhbY (CRM) domain-containing protein | chr2:8644464-8647090 FORWARD LENGTH=701	2	1	1	1
AT2G21330.1 | Symbols: FBA1 | fructose-bisphosphate aldolase 1 | chr2:9128416-9130152 REVERSE LENGTH=399	2	1	0	0
AT1G75280.1 | Symbols: | NmrA-like negative transcriptional regulator family protein | chr1:28252030-28253355 FORWARD LENGTH=310;AT1G75300.1 | Symbols: | NmrA-like negative transcriptional regulator family protein | chr1:28255552-28256927 FORWARD LENGTH=	2	1	0	0
AT5G13420.1 | Symbols: | Aldolase-type TIM barrel family protein | chr5:4302080-4304212 REVERSE LENGTH=438	2	1	0	0
AT2G43550.1 | Symbols: | Scorpion toxin-like knottin superfamily protein | chr2:18073263-18073651 FORWARD LENGTH=103	2	1	0	0
AT2G10940.1 | Symbols: | Bifunctional inhibitor/lipid-transfer protein/seed storage 2S albumin superfamily protein | chr2:4311160-4312035 REVERSE LENGTH=291	2	1	0	0
AT3G07010.1 | Symbols: | Pectin lyase-like superfamily protein | chr3:2212973-2216306 REVERSE LENGTH=416	2	1	0	0
AT4G34870.1 | Symbols: ROC5, ATCYP1 | rotamase cyclophilin 5 | chr4:16614451-16614969 FORWARD LENGTH=172	2	1	0	0
AT5G63890.2 | Symbols: ATHDH, HISN8, HDH | histidinol dehydrogenase | chr5:25565600-25568104 REVERSE LENGTH=466	2	1	0	0
AT4G34620.1 | Symbols: SSR16 | small subunit ribosomal protein 16 | chr4:16535084-16536092 REVERSE LENGTH=113	2	1	0	0
AT4G27440.1 | Symbols: PORB | protochlorophyllide oxidoreductase B | chr4:13725648-13727107 FORWARD LENGTH=401	2	1	0	0
AT3G16950.2 | Symbols: LPD1, ptlpd1 | lipoamide dehydrogenase 1 | chr3:5786508-5790383 REVERSE LENGTH=623	2	1	0	0
AT3G05590.1 | Symbols: RPL18 | ribosomal protein L18 | chr3:1621511-1622775 FORWARD LENGTH=187	2	1	1	0
AT5G16715.1 | Symbols: EMB2247 | ATP binding;valine-tRNA ligases;aminoacyl-tRNA ligases;nucleotide binding;ATP binding;aminoacyl-tRNA ligases | chr5:5485353-5493229 FORWARD LENGTH=974	2	1	0	0
AT4G24780.1 | Symbols: | Pectin lyase-like superfamily protein | chr4:12770631-12772227 REVERSE LENGTH=408	2	1	0	0
AT1G11840.6 | Symbols: GLX1 | glyoxalase I homolog | chr1:3995928-3997518 FORWARD LENGTH=322	2	1	0	0
AT3G51800.2 | Symbols: ATG2, EBP1, ATEBP1 | metallopeptidase M24 family protein | chr3:19211261-19213568 REVERSE LENGTH=401	2	0	0	0
AT1G18500.1 | Symbols: MAML-4, IPMS1 | methylthioalkylmalate synthase-like 4 | chr1:6369347-6372861 FORWARD LENGTH=631;AT1G74040.1 | Symbols: IMS1, MAML-3, IPMS2 | 2-isopropylmalate synthase 1 | chr1:27842258-27845566 FORWARD LENGTH=631	2	0	0	0
AT4G23600.1 | Symbols: CORI3, JR2 | Tyrosine transaminase family protein | chr4:12310657-12312885 FORWARD LENGTH=422	2	0	0	1
AT4G25550.1 | Symbols: | Cleavage/polyadenylation specificity factor, 25kDa subunit | chr4:13048519-13050873 FORWARD LENGTH=200	2	0	0	0
AT4G24820.1 | Symbols: | 26S proteasome, regulatory subunit Rpn7;Proteasome component (PCI) domain | chr4:12790471-12792599 REVERSE LENGTH=387	2	0	0	0
AT4G22010.1 | Symbols: sks4 | SKU5 similar 4 | chr4:11663429-11666463 FORWARD LENGTH=541	2	0	0	0
AT3G02230.1 | Symbols: RGP1, ATRGP1 | reversibly glycosylated polypeptide 1 | chr3:415463-417304 FORWARD LENGTH=357;AT5G15650.1 | Symbols: RGP2, ATRGP2 | reversibly glycosylated polypeptide 2 | chr5:5092203-5094093 FORWARD LENGTH=360	2	0	0	0
AT2G43750.1 | Symbols: OASB, ACS1, CPACS1, ATCS-B | O-acetylserine (thiol) lyase B | chr2:18129604-18132322 REVERSE LENGTH=392;AT3G59760.1 | Symbols: OASC, ATCS-C | O-acetylserine (thiol) lyase isoform C | chr3:22072119-22075345 REVERSE LENGTH=433	2	0	0	0
AT2G37270.1 | Symbols: ATRPS5B, RPS5B | ribosomal protein 5B | chr2:15647883-15649042 REVERSE LENGTH=207	2	0	0	0
AT5G62270.2 | Symbols: | FUNCTIONS IN: molecular_function unknown; INVOLVED IN: biological_process unknown; LOCATED IN: cellular_component unknown; BEST Arabidopsis thaliana protein match is: mucin-related (TAIR:AT2G02880.1). | chr5:25012227-25014486 FORW	2	0	0	0
AT1G70580.1 | Symbols: AOAT2, GGT2 | alanine-2-oxoglutarate aminotransferase 2 | chr1:26613222-26615845 FORWARD LENGTH=481	2	0	1	1
AT4G29060.1 | Symbols: emb2726 | elongation factor Ts family protein | chr4:14317744-14321315 FORWARD LENGTH=953	2	0	0	0
AT5G58330.1 | Symbols: | lactate/malate dehydrogenase family protein | chr5:23580010-23582287 REVERSE LENGTH=443	2	0	0	0
AT4G21650.1 | Symbols: | Subtilase family protein | chr4:11501314-11504656 REVERSE LENGTH=766	2	0	0	0
AT4G01370.1 | Symbols: ATMPK4, MPK4 | MAP kinase 4 | chr4:567219-568889 FORWARD LENGTH=376;AT2G46070.1 | Symbols: ATMPK12, MAPK12, MPK12 | mitogen-activated protein kinase 12 | chr2:18946134-18947770 REVERSE LENGTH=372	2	0	0	0
AT3G58140.1 | Symbols: | phenylalanyl-tRNA synthetase class IIc family protein | chr3:21529988-21532386 REVERSE LENGTH=429	2	0	0	0
AT2G19730.1 | Symbols: | Ribosomal L28e protein family | chr2:8511752-8512995 FORWARD LENGTH=143	2	0	0	0
AT1G60780.1 | Symbols: HAP13 | Clathrin adaptor complexes medium subunit family protein | chr1:22369289-22371885 REVERSE LENGTH=428	2	0	0	0
AT1G35670.1 | Symbols: ATCDPK2, CPK11, ATCPK11, CDPK2 | calcium-dependent protein kinase 2 | chr1:13205456-13208058 FORWARD LENGTH=495	2	0	0	0
AT1G17290.1 | Symbols: AlaAT1 | alanine aminotransferas | chr1:5922771-5926093 FORWARD LENGTH=543	2	0	0	0
AT1G17220.1 | Symbols: FUG1 | Translation initiation factor 2, small GTP-binding protein | chr1:5885383-5890165 FORWARD LENGTH=1026	2	0	0	0
AT3G26420.1 | Symbols: ATRZ-1A | RNA-binding (RRM/RBD/RNP motifs) family protein with retrovirus zinc finger-like domain | chr3:9671953-9673055 FORWARD LENGTH=245	2	0	0	0
ATMG00290.1 | Symbols: RPS4 | mitochondrial ribosomal protein S4 | chrM:82028-83116 REVERSE LENGTH=362;AT2G07734.1 | Symbols: | Alpha-L RNA-binding motif/Ribosomal protein S4 family protein | chr2:3472604-3473692 REVERSE LENGTH=362	2	0	0	0
AT1G66580.1 | Symbols: SAG24, RPL10C | senescence associated gene 24 | chr1:24839208-24840439 FORWARD LENGTH=221	3	2	2	1
AT5G56680.1 | Symbols: SYNC1, EMB2755, SYNC1 ARATH | Class II aminoacyl-tRNA and biotin synthetases superfamily protein | chr5:22936645-22938841 FORWARD LENGTH=572	2	0	0	0
AT5G06290.1 | Symbols: 2-Cys Prx B, 2CPB | 2-cysteine peroxiredoxin B | chr5:1919380-1921211 FORWARD LENGTH=273	2	0	0	0
AT4G20890.1 | Symbols: TUB9 | tubulin beta-9 chain | chr4:11182218-11183840 FORWARD LENGTH=444	2	0	0	0
AT4G10710.1 | Symbols: SPT16 | global transcription factor C | chr4:6602226-6605450 REVERSE LENGTH=1074	2	0	0	0
AT3G63460.1 | Symbols: | transducin family protein / WD-40 repeat family protein | chr3:23431009-23437241 REVERSE LENGTH=1104	2	0	0	0
AT3G52140.4 | Symbols: | tetratricopeptide repeat (TPR)-containing protein | chr3:19333232-19341295 FORWARD LENGTH=1419	2	0	0	0
AT3G18490.1 | Symbols: | Eukaryotic aspartyl protease family protein | chr3:6349090-6350592 REVERSE LENGTH=500	2	0	0	0
AT3G06850.1 | Symbols: BCE2, LTA1, DIN3 | 2-oxoacid dehydrogenases acyltransferase family protein | chr3:2158212-2160465 REVERSE LENGTH=483	2	0	0	0
AT2G18100.1 | Symbols: | Protein of unknown function (DUF726) | chr2:7867929-7871337 FORWARD LENGTH=656	2	0	0	0
AT1G24360.1 | Symbols: | NAD(P)-binding Rossmann-fold superfamily protein | chr1:8640820-8643283 FORWARD LENGTH=319	2	0	0	0
AT1G08520.1 | Symbols: ALB1, ALB-1V, V157, PDE166, CHLD | ALBINA 1 | chr1:2696538-2700819 FORWARD LENGTH=760	2	0	0	0
AT1G05520.1 | Symbols: | Sec23/Sec24 protein transport family protein | chr1:1631126-1635703 REVERSE LENGTH=783	2	0	0	0
AT1G14670.1 | Symbols: | Endomembrane protein 70 protein family | chr1:5037669-5040199 FORWARD LENGTH=592;AT2G01970.1 | Symbols: | Endomembrane protein 70 protein family | chr2:452197-454819 REVERSE LENGTH=592;AT5G37310.1 | Symbols: | Endomembrane prote	2	0	0	0
AT5G41520.1 | Symbols: | RNA binding Plectin/S10 domain-containing protein | chr5:16609377-16610583 REVERSE LENGTH=180	2	0	0	0
AT5G34850.1 | Symbols: ATPAP26, PAP26 | purple acid phosphatase 26 | chr5:13108475-13111217 REVERSE LENGTH=475	2	0	0	0
AT5G28900.1 | Symbols: | Calcium-binding EF-hand family protein | chr5:10925852-10929892 FORWARD LENGTH=536;AT5G28850.2 | Symbols: | Calcium-binding EF-hand family protein | chr5:10877360-10881278 REVERSE LENGTH=536	2	0	0	0
AT4G39980.1 | Symbols: DHS1 | 3-deoxy-D-arabino-heptulosonate 7-phosphate synthase 1 | chr4:18539654-18541832 FORWARD LENGTH=525	2	0	0	0
AT4G16130.1 | Symbols: ARA1, ISA1, ATISA1 | arabinose kinase | chr4:9120875-9127656 FORWARD LENGTH=1039	2	0	0	0
AT4G02230.1 | Symbols: | Ribosomal protein L19e family protein | chr4:979391-980640 REVERSE LENGTH=208	2	0	0	0
AT4G00660.2 | Symbols: RH8, ATRH8 | RNAhelicase-like 8 | chr4:274638-277438 FORWARD LENGTH=505	2	0	0	0
AT3G52250.1 | Symbols: | Duplicated homeodomain-like superfamily protein | chr3:19376629-19383100 FORWARD LENGTH=1656	2	0	0	0
AT3G12080.1 | Symbols: emb2738 | GTP-binding family protein | chr3:3847851-3851980 FORWARD LENGTH=663	2	0	0	0
AT3G10480.3 | Symbols: ANAC050, NAC050 | NAC domain containing protein 50 | chr3:3264410-3266781 FORWARD LENGTH=526	2	0	0	0
AT3G06580.1 | Symbols: GAL1, GALK | Mevalonate/galactokinase family protein | chr3:2049141-2051867 REVERSE LENGTH=496	2	0	0	0
AT2G24210.1 | Symbols: TPS10 | terpene synthase 10 | chr2:10294330-10297401 FORWARD LENGTH=591	2	0	0	0
AT2G03750.1 | Symbols: | P-loop containing nucleoside triphosphate hydrolases superfamily protein | chr2:1147968-1149023 REVERSE LENGTH=351	2	0	0	0
AT1G49480.1 | Symbols: RTV1 | related to vernalization1 1 | chr1:18314596-18315460 REVERSE LENGTH=226	2	0	0	0
AT1G30680.1 | Symbols: | toprim domain-containing protein | chr1:10881665-10886060 FORWARD LENGTH=709	2	0	0	0
AT1G50010.1 | Symbols: TUA2 | tubulin alpha-2 chain | chr1:18517737-18519729 FORWARD LENGTH=450;AT1G04820.1 | Symbols: TUA4, TOR2 | tubulin alpha-4 chain | chr1:1356421-1358266 REVERSE LENGTH=450	2	0	2	0
AT1G18630.1 | Symbols: GR-RBP6 | glycine-rich RNA-binding protein 6 | chr1:6415226-6416283 FORWARD LENGTH=155	2	0	0	0
AT3G27850.1 | Symbols: RPL12-C | ribosomal protein L12-C | chr3:10324905-10325468 FORWARD LENGTH=187;AT3G27830.1 | Symbols: RPL12-A, RPL12 | ribosomal protein L12-A | chr3:10318576-10319151 FORWARD LENGTH=191	2	0	0	0
AT1G06760.1 | Symbols: | winged-helix DNA-binding transcription factor family protein | chr1:2076687-2077616 REVERSE LENGTH=274	2	0	0	0
ATMG00070.1 | Symbols: NAD9 | NADH dehydrogenase subunit 9 | chrM:23663-24235 REVERSE LENGTH=190	2	0	0	0
ATCG00180.1 | Symbols: RPOC1 | DNA-directed RNA polymerase family protein | chrC:20251-23084 REVERSE LENGTH=680	2	0	0	0
AT5G47690.3 | Symbols: | binding | chr5:19317899-19327014 FORWARD LENGTH=1607	2	0	0	0
AT5G13930.1 | Symbols: CHS, TT4, ATCHS | Chalcone and stilbene synthase family protein | chr5:4488762-4490035 FORWARD LENGTH=395	2	0	0	0
AT5G09900.3 | Symbols: EMB2107, RPN5A, MSA | 26S proteasome regulatory subunit, putative (RPN5) | chr5:3089406-3092434 REVERSE LENGTH=462;AT5G64760.1 | Symbols: RPN5B | regulatory particle non-ATPase subunit 5B | chr5:25894027-25896445 REVERSE LENGTH=442	2	0	0	0
AT4G38780.1 | Symbols: | Pre-mRNA-processing-splicing factor | chr4:18101438-18111029 REVERSE LENGTH=2332	2	0	0	0
AT4G33400.1 | Symbols: | Vacuolar import/degradation, Vid27-related protein | chr4:16078189-16080410 REVERSE LENGTH=645	2	0	0	0
AT4G32840.1 | Symbols: PFK6 | phosphofructokinase 6 | chr4:15845010-15848305 REVERSE LENGTH=462;AT4G29220.1 | Symbols: PFK1 | phosphofructokinase 1 | chr4:14403621-14406071 REVERSE LENGTH=473;AT5G56630.1 | Symbols: PFK7 | phosphofructokinase 7 | chr5:22924	2	0	0	0
AT4G29410.1 | Symbols: | Ribosomal L28e protein family | chr4:14468439-14469964 REVERSE LENGTH=143	2	0	0	0
AT3G63490.1 | Symbols: | Ribosomal protein L1p/L10e family | chr3:23444269-23446020 FORWARD LENGTH=346	2	0	0	0
AT3G07300.3 | Symbols: | NagB/RpiA/CoA transferase-like superfamily protein | chr3:2324967-2327380 REVERSE LENGTH=409	2	0	0	0
AT2G47250.1 | Symbols: | RNA helicase family protein | chr2:19399923-19402981 REVERSE LENGTH=729	2	0	0	0
AT2G43790.1 | Symbols: ATMPK6, MPK6, MAPK6, ATMAPK6 | MAP kinase 6 | chr2:18138477-18140693 FORWARD LENGTH=395	2	0	0	0
AT2G04037.1 | Symbols: | Protein of unknown function (DUF784) | chr2:1305663-1306136 REVERSE LENGTH=157	2	0	0	0
AT1G79050.1 | Symbols: | recA DNA recombination family protein | chr1:29737084-29740140 REVERSE LENGTH=439	2	0	0	0
AT1G74960.2 | Symbols: FAB1, KAS2 | fatty acid biosynthesis 1 | chr1:28152564-28155948 REVERSE LENGTH=541	2	0	0	0
AT1G06410.1 | Symbols: ATTPS7, TPS7, ATTPSA | trehalose-phosphatase/synthase 7 | chr1:1955413-1958153 FORWARD LENGTH=851	2	0	0	0
AT3G01450.1 | Symbols: | ARM repeat superfamily protein | chr3:169903-171379 REVERSE LENGTH=326	2	3	3	5
AT4G13770.1 | Symbols: CYP83A1, REF2 | cytochrome P450, family 83, subfamily A, polypeptide 1 | chr4:7990682-7992282 REVERSE LENGTH=502	2	4	6	2
AT1G01510.1 | Symbols: AN | NAD(P)-binding Rossmann-fold superfamily protein | chr1:187235-189836 FORWARD LENGTH=636	2	0	0	0
AT5G10260.1 | Symbols: AtRABH1e, RABH1e | RAB GTPase homolog H1E | chr5:3219991-3221301 FORWARD LENGTH=207;AT2G22290.1 | Symbols: ATRABH1D, ATRAB-H1D, RAB-H1D, ATRAB6, RABH1d | RAB GTPase homolog H1D | chr2:9466568-9467688 FORWARD LENGTH=207;AT2G44610.1 |	2	0	0	0
AT1G72610.1 | Symbols: GLP1, ATGER1, GER1 | germin-like protein 1 | chr1:27339302-27339928 REVERSE LENGTH=208	1	4	1	1
AT1G24180.1 | Symbols: IAR4 | Thiamin diphosphate-binding fold (THDP-binding) superfamily protein | chr1:8560777-8563382 REVERSE LENGTH=393;AT1G59900.1 | Symbols: AT-E1 ALPHA, E1 ALPHA | pyruvate dehydrogenase complex E1 alpha subunit | chr1:22051368-22053	1	3	0	0
AT4G11175.1 | Symbols: | Nucleic acid-binding, OB-fold-like protein | chr4:6818162-6818806 FORWARD LENGTH=141	1	3	0	0
AT3G55120.1 | Symbols: TT5, A11, CFI | Chalcone-flavanone isomerase family protein | chr3:20430248-20431415 REVERSE LENGTH=246	1	2	0	0
AT4G34110.1 | Symbols: PAB2, PABP2, ATPAB2 | poly(A) binding protein 2 | chr4:16336732-16339892 FORWARD LENGTH=629	1	2	0	0
AT2G30620.1 | Symbols: | winged-helix DNA-binding transcription factor family protein | chr2:13045360-13046267 FORWARD LENGTH=273	1	2	1	0
AT1G21750.1 | Symbols: ATPDIL1-1, ATPDI5, PDI5, PDIL1-1 | PDI-like 1-1 | chr1:7645767-7648514 FORWARD LENGTH=501	1	2	0	0
AT5G07440.1 | Symbols: GDH2 | glutamate dehydrogenase 2 | chr5:2356153-2358012 FORWARD LENGTH=411;AT3G03910.1 | Symbols: GDH3 | glutamate dehydrogenase 3 | chr3:1006913-1008846 FORWARD LENGTH=411	1	2	0	0
AT1G35160.2 | Symbols: GF14 PHI | GF14 protein phi chain | chr1:12867264-12868514 FORWARD LENGTH=295	1	2	0	0
AT3G55220.1 | Symbols: | Cleavage and polyadenylation specificity factor (CPSF) A subunit protein | chr3:20467116-20470944 REVERSE LENGTH=1214;AT3G55200.1 | Symbols: | Cleavage and polyadenylation specificity factor (CPSF) A subunit protein | chr3:204605	1	2	0	0
AT3G17810.1 | Symbols: PYD1 | pyrimidine 1 | chr3:6094279-6096289 FORWARD LENGTH=426	1	2	0	0
AT1G11430.1 | Symbols: | plastid developmental protein DAG, putative | chr1:3847273-3848938 FORWARD LENGTH=232	1	2	0	0
AT2G21060.1 | Symbols: ATGRP2B, ATCSP4, GRP2B | glycine-rich protein 2B | chr2:9036983-9037588 REVERSE LENGTH=201	1	2	0	0
AT1G63010.5 | Symbols: | Major Facilitator Superfamily with SPX (SYG1/Pho81/XPR1) domain-containing protein | chr1:23347972-23351026 REVERSE LENGTH=708	1	2	1	0
AT5G26210.1 | Symbols: AL4 | alfin-like 4 | chr5:9158566-9160221 REVERSE LENGTH=255;AT5G20510.1 | Symbols: AL5 | alfin-like 5 | chr5:6939991-6942846 REVERSE LENGTH=260	1	2	0	0
AT3G24170.1 | Symbols: ATGR1, GR1 | glutathione-disulfide reductase | chr3:8729762-8734115 REVERSE LENGTH=499	1	2	0	0
AT1G61030.1 | Symbols: | WAPL (Wings apart-like protein regulation of heterochromatin) protein | chr1:22477969-22482080 FORWARD LENGTH=840	1	2	0	0
AT5G02810.1 | Symbols: PRR7, APRR7 | pseudo-response regulator 7 | chr5:638283-641461 REVERSE LENGTH=727	1	1	0	0
AT3G51840.1 | Symbols: ACX4, ATSCX, ATG6 | acyl-CoA oxidase 4 | chr3:19225653-19229008 REVERSE LENGTH=436	1	1	0	0
AT1G06290.1 | Symbols: ACX3, ATACX3 | acyl-CoA oxidase 3 | chr1:1922423-1926002 FORWARD LENGTH=675	1	1	0	0
AT5G21274.1 | Symbols: CAM6, ACAM-6 | calmodulin 6 | chr5:7214740-7215950 REVERSE LENGTH=149;AT3G56800.1 | Symbols: CAM3, acam-3 | calmodulin 3 | chr3:21034981-21035920 REVERSE LENGTH=149;AT3G43810.1 | Symbols: CAM7 | calmodulin 7 | chr3:15664619-15666355	1	1	0	0
AT4G11010.1 | Symbols: NDPK3 | nucleoside diphosphate kinase 3 | chr4:6732780-6734298 REVERSE LENGTH=238;AT4G23900.1 | Symbols: | Nucleoside diphosphate kinase family protein | chr4:12424505-12426318 FORWARD LENGTH=237	1	1	1	0
AT4G05180.1 | Symbols: PSBQ, PSBQ-2, PSII-Q | photosystem II subunit Q-2 | chr4:2672093-2673170 REVERSE LENGTH=230	1	1	0	0
AT3G52960.1 | Symbols: | Thioredoxin superfamily protein | chr3:19639699-19640403 FORWARD LENGTH=234	1	1	0	0
AT5G44710.1 | Symbols: | CONTAINS InterPro DOMAIN/s: Ribosomal protein S27/S33, mitochondrial (InterPro:IPR013219); Has 101 Blast hits to 101 proteins in 55 species: Archae - 0; Bacteria - 0; Metazoa - 8; Fungi - 59; Plants - 26; Viruses - 0; Other Eukary	1	1	0	0
AT5G23540.1 | Symbols: | Mov34/MPN/PAD-1 family protein | chr5:7937772-7939339 FORWARD LENGTH=308	1	1	0	0
AT4G20050.1 | Symbols: QRT3 | Pectin lyase-like superfamily protein | chr4:10849911-10852090 REVERSE LENGTH=481	1	1	0	0
AT2G47470.1 | Symbols: ATPDIL2-1, UNE5, MEE30, PDI11, ATPDI11 | thioredoxin family protein | chr2:19481503-19483683 FORWARD LENGTH=361	1	1	0	0
AT5G59880.1 | Symbols: ADF3 | actin depolymerizing factor 3 | chr5:24120382-24121628 FORWARD LENGTH=139;AT3G46000.1 | Symbols: ADF2 | actin depolymerizing factor 2 | chr3:16907743-16908822 REVERSE LENGTH=137;AT5G59890.1 | Symbols: ADF4, ATADF4 | actin depo	1	1	1	1
AT2G42590.3 | Symbols: GRF9, GF14 MU | general regulatory factor 9 | chr2:17732164-17733775 REVERSE LENGTH=276	1	1	1	0
AT5G54770.1 | Symbols: THI1, TZ, THI4 | thiazole biosynthetic enzyme, chloroplast (ARA6) (THI1) (THI4) | chr5:22246634-22247891 FORWARD LENGTH=349	1	1	0	0
AT2G45640.1 | Symbols: SAP18, ATSAP18 | SIN3 associated polypeptide P18 | chr2:18799881-18801323 REVERSE LENGTH=152	1	1	0	0
AT1G10200.1 | Symbols: WLIM1 | GATA type zinc finger transcription factor family protein | chr1:3346677-3347763 REVERSE LENGTH=190	1	1	0	0
AT1G09210.1 | Symbols: CRT1b, AtCRT1b | calreticulin 1b | chr1:2973217-2976655 REVERSE LENGTH=424;AT1G56340.1 | Symbols: CRT1, CRT1a, AtCRT1a | calreticulin 1a | chr1:21090059-21092630 REVERSE LENGTH=425	1	1	0	0
AT4G18040.1 | Symbols: EIF4E, CUM1, AT.EIF4E1, eIF4E1 | eukaryotic translation initiation factor 4E | chr4:10016724-10018151 REVERSE LENGTH=235	1	1	0	0
AT4G11820.2 | Symbols: MVA1, FKP1 | hydroxymethylglutaryl-CoA synthase / HMG-CoA synthase / 3-hydroxy-3-methylglutaryl coenzyme A synthase | chr4:7109124-7111901 REVERSE LENGTH=461	1	1	0	0
AT5G17870.1 | Symbols: PSRP6 | plastid-specific 50S ribosomal protein 6 | chr5:5907817-5908137 FORWARD LENGTH=106	1	1	0	0
AT5G22440.1 | Symbols: | Ribosomal protein L1p/L10e family | chr5:7435328-7436486 REVERSE LENGTH=217	1	1	0	0
AT2G25970.1 | Symbols: | KH domain-containing protein | chr2:11071844-11075604 REVERSE LENGTH=632	1	1	0	0
AT1G13930.1 | Symbols: | Involved in response to salt stress. Knockout mutants are hypersensitive to salt stress. | chr1:4761091-4761558 FORWARD LENGTH=155	1	1	0	0
AT3G12915.1 | Symbols: | Ribosomal protein S5/Elongation factor G/III/V family protein | chr3:4112999-4115708 FORWARD LENGTH=820	1	1	1	0
AT5G64200.1 | Symbols: ATSC35, SC35, At-SC35 | ortholog of human splicing factor SC35 | chr5:25681849-25683553 REVERSE LENGTH=303	1	1	0	0
AT5G60980.2 | Symbols: | Nuclear transport factor 2 (NTF2) family protein with RNA binding (RRM-RBD-RNP motifs) domain | chr5:24543988-24546027 FORWARD LENGTH=460	1	1	0	0
AT5G56710.1 | Symbols: | Ribosomal protein L31e family protein | chr5:22944003-22944767 REVERSE LENGTH=119;AT4G26230.1 | Symbols: | Ribosomal protein L31e family protein | chr4:13286026-13286553 FORWARD LENGTH=119;AT2G19740.1 | Symbols: | Ribosomal prot	1	1	0	0
AT5G11420.1 | Symbols: | Protein of unknown function, DUF642 | chr5:3644655-3646991 FORWARD LENGTH=366;AT5G25460.1 | Symbols: | Protein of unknown function, DUF642 | chr5:8863430-8865394 FORWARD LENGTH=369	1	1	0	0
AT4G32250.1 | Symbols: | Protein kinase superfamily protein | chr4:15570285-15572528 REVERSE LENGTH=611	1	1	0	0
AT3G52560.4 | Symbols: UEV1D-4 | ubiquitin E2 variant 1D-4 | chr3:19494678-19495954 REVERSE LENGTH=164	1	1	0	0
AT3G23700.1 | Symbols: | Nucleic acid-binding proteins superfamily | chr3:8531689-8533742 REVERSE LENGTH=392	1	1	0	0
AT3G17020.1 | Symbols: | Adenine nucleotide alpha hydrolases-like superfamily protein | chr3:5802728-5804063 REVERSE LENGTH=163	1	1	0	0
AT3G15020.1 | Symbols: mMDH2 | Lactate/malate dehydrogenase family protein | chr3:5056139-5057941 FORWARD LENGTH=341;AT1G53240.1 | Symbols: mMDH1 | Lactate/malate dehydrogenase family protein | chr1:19854966-19856802 REVERSE LENGTH=341	1	1	0	0
AT2G24940.1 | Symbols: AtMAPR2, MAPR2 | membrane-associated progesterone binding protein 2 | chr2:10609447-10609749 FORWARD LENGTH=100	1	1	0	0
AT2G20890.1 | Symbols: PSB29, THF1 | photosystem II reaction center PSB29 protein | chr2:8987783-8989185 FORWARD LENGTH=300	1	1	0	0
AT1G17720.1 | Symbols: ATB BETA | Protein phosphatase 2A, regulatory subunit PR55 | chr1:6093949-6098065 REVERSE LENGTH=501	1	1	0	0
AT1G04270.1 | Symbols: RPS15 | cytosolic ribosomal protein S15 | chr1:1141852-1142960 REVERSE LENGTH=152	1	1	0	0
ATCG01060.1 | Symbols: PSAC | iron-sulfur cluster binding;electron carriers;4 iron, 4 sulfur cluster binding | chrC:117318-117563 REVERSE LENGTH=81	1	1	0	0
AT5G48375.1 | Symbols: TGG3, BGLU39 | thioglucoside glucosidase 3 | chr5:19601303-19603883 REVERSE LENGTH=439	1	1	0	0
AT4G10840.1 | Symbols: | Tetratricopeptide repeat (TPR)-like superfamily protein | chr4:6656614-6659033 FORWARD LENGTH=609	1	1	0	0
AT4G30160.2 | Symbols: VLN4 | villin 4 | chr4:14754528-14759511 FORWARD LENGTH=983	1	1	0	0
AT3G53500.2 | Symbols: RSZ32, RS2Z32, At-RS2Z | RNA-binding (RRM/RBD/RNP motifs) family protein with retrovirus zinc finger-like domain | chr3:19834557-19836507 REVERSE LENGTH=284	1	1	0	0
AT5G55000.2 | Symbols: FIP2 | potassium channel tetramerisation domain-containing protein / pentapeptide repeat-containing protein | chr5:22318644-22321599 FORWARD LENGTH=298	1	1	0	0
AT5G09440.1 | Symbols: EXL4 | EXORDIUM like 4 | chr5:2938397-2939233 FORWARD LENGTH=278;AT5G64260.1 | Symbols: EXL2 | EXORDIUM like 2 | chr5:25703980-25704897 FORWARD LENGTH=305	1	1	0	0
AT4G29510.1 | Symbols: ATPRMT11, PRMT11, ATPRMT1B, PRMT1B | arginine methyltransferase 11 | chr4:14491739-14493752 FORWARD LENGTH=390	1	1	0	0
AT4G00310.1 | Symbols: MEE46, EDA8 | Putative membrane lipoprotein | chr4:133857-135235 FORWARD LENGTH=302	1	1	0	0
AT1G61580.1 | Symbols: RPL3B, ARP2 | R-protein L3 B | chr1:22720833-22722402 REVERSE LENGTH=390	1	1	0	0
AT1G04110.1 | Symbols: SDD1 | Subtilase family protein | chr1:1061457-1063784 REVERSE LENGTH=775	1	1	0	0
AT3G62120.1 | Symbols: | Class II aaRS and biotin synthetases superfamily protein | chr3:23001227-23003849 REVERSE LENGTH=530	1	0	0	0
AT1G29880.1 | Symbols: | glycyl-tRNA synthetase / glycine--tRNA ligase | chr1:10459662-10462781 REVERSE LENGTH=729	1	0	0	0
AT4G23100.1 | Symbols: RML1, PAD2, GSH1, CAD2, ATECS1, GSHA | glutamate-cysteine ligase | chr4:12103458-12106751 REVERSE LENGTH=522	1	0	0	0
AT3G05560.1 | Symbols: | Ribosomal L22e protein family | chr3:1614641-1615204 FORWARD LENGTH=124;AT5G27770.1 | Symbols: | Ribosomal L22e protein family | chr5:9836166-9837113 FORWARD LENGTH=124	1	0	0	0
AT1G53310.1 | Symbols: ATPPC1, PEPC1, ATPEPC1, PPC1 | phosphoenolpyruvate carboxylase 1 | chr1:19884261-19888070 REVERSE LENGTH=967;AT3G14940.1 | Symbols: ATPPC3, PPC3 | phosphoenolpyruvate carboxylase 3 | chr3:5025584-5029476 FORWARD LENGTH=968;AT2G42600.	1	0	0	0
AT4G36020.1 | Symbols: CSDP1 | cold shock domain protein 1 | chr4:17043443-17044342 REVERSE LENGTH=299	1	0	0	0
AT4G25740.1 | Symbols: | RNA binding Plectin/S10 domain-containing protein | chr4:13107488-13108751 REVERSE LENGTH=177;AT5G52650.1 | Symbols: | RNA binding Plectin/S10 domain-containing protein | chr5:21355781-21357003 REVERSE LENGTH=179	1	0	0	0
AT3G05060.1 | Symbols: | NOP56-like pre RNA processing ribonucleoprotein | chr3:1413174-1415564 REVERSE LENGTH=533	1	0	0	0
AT3G03920.1 | Symbols: | H/ACA ribonucleoprotein complex, subunit Gar1/Naf1 protein | chr3:1009123-1010379 REVERSE LENGTH=202	1	0	0	0
AT2G47240.1 | Symbols: CER8, LACS1 | AMP-dependent synthetase and ligase family protein | chr2:19393835-19397616 FORWARD LENGTH=660	1	0	0	0
AT1G74030.1 | Symbols: ENO1 | enolase 1 | chr1:27839465-27841901 REVERSE LENGTH=477	1	0	0	0
AT1G56110.1 | Symbols: NOP56 | homolog of nucleolar protein NOP56 | chr1:20984544-20986893 REVERSE LENGTH=522	1	0	0	0
AT1G02050.1 | Symbols: LAP6 | Chalcone and stilbene synthase family protein | chr1:359164-360441 REVERSE LENGTH=395	1	0	0	0
AT2G30050.1 | Symbols: | transducin family protein / WD-40 repeat family protein | chr2:12825540-12826448 FORWARD LENGTH=302	1	0	0	0
AT4G17520.1 | Symbols: | Hyaluronan / mRNA binding family | chr4:9771496-9773313 FORWARD LENGTH=360	1	0	0	0
AT3G10850.1 | Symbols: GLX2-2, GLY2 | Metallo-hydrolase/oxidoreductase superfamily protein | chr3:3397756-3399522 REVERSE LENGTH=258	1	0	0	0
AT4G08390.1 | Symbols: SAPX | stromal ascorbate peroxidase | chr4:5314999-5317071 FORWARD LENGTH=372	1	0	0	0
AT5G48230.2 | Symbols: EMB1276, ACAT2 | acetoacetyl-CoA thiolase 2 | chr5:19552570-19555122 REVERSE LENGTH=403	1	0	0	0
AT4G34490.1 | Symbols: ATCAP1, CAP 1, CAP1 | cyclase associated protein 1 | chr4:16484896-16487355 REVERSE LENGTH=476	1	0	0	0
AT4G31300.2 | Symbols: PBA1 | N-terminal nucleophile aminohydrolases (Ntn hydrolases) superfamily protein | chr4:15188927-15190935 FORWARD LENGTH=234	1	0	0	0
AT3G04790.1 | Symbols: | Ribose 5-phosphate isomerase, type A protein | chr3:1313365-1314195 FORWARD LENGTH=276	1	0	0	0
AT2G41740.1 | Symbols: VLN2, ATVLN2 | villin 2 | chr2:17410962-17416878 REVERSE LENGTH=976	1	0	0	0
AT2G30200.1 | Symbols: | catalytics;transferases;[acyl-carrier-protein] S-malonyltransferases;binding | chr2:12883162-12885482 REVERSE LENGTH=393	1	0	0	0
AT2G05710.1 | Symbols: ACO3 | aconitase 3 | chr2:2141591-2146350 FORWARD LENGTH=990;AT4G35830.1 | Symbols: ACO1 | aconitase 1 | chr4:16973007-16977949 REVERSE LENGTH=898	1	0	0	0
AT1G12900.1 | Symbols: GAPA-2 | glyceraldehyde 3-phosphate dehydrogenase A subunit 2 | chr1:4392634-4394283 REVERSE LENGTH=399	1	0	0	0
AT1G04510.1 | Symbols: MAC3A | MOS4-associated complex 3A | chr1:1226749-1230592 FORWARD LENGTH=523	1	0	0	0
AT1G52730.2 | Symbols: | Transducin/WD40 repeat-like superfamily protein | chr1:19642866-19644978 FORWARD LENGTH=343;AT3G15610.1 | Symbols: | Transducin/WD40 repeat-like superfamily protein | chr3:5291076-5292796 REVERSE LENGTH=341;AT1G15470.1 | Symbols:	1	0	0	0
AT1G12050.1 | Symbols: | fumarylacetoacetase, putative | chr1:4072904-4075856 FORWARD LENGTH=421	1	0	0	0
AT5G58420.1 | Symbols: | Ribosomal protein S4 (RPS4A) family protein | chr5:23619599-23620896 FORWARD LENGTH=262	1	0	0	0
AT5G19440.1 | Symbols: | NAD(P)-binding Rossmann-fold superfamily protein | chr5:6556493-6558123 FORWARD LENGTH=326	1	0	0	0
AT4G34850.1 | Symbols: LAP5 | Chalcone and stilbene synthase family protein | chr4:16608349-16609720 FORWARD LENGTH=392	1	0	0	0
AT4G26530.1 | Symbols: | Aldolase superfamily protein | chr4:13391566-13392937 FORWARD LENGTH=358	1	0	0	0
AT4G14160.1 | Symbols: | Sec23/Sec24 protein transport family protein | chr4:8167574-8173026 FORWARD LENGTH=773	1	0	0	0
AT3G56150.1 | Symbols: EIF3C, ATEIF3C-1, EIF3C-1, ATTIF3C1, TIF3C1 | eukaryotic translation initiation factor 3C | chr3:20833790-20836820 REVERSE LENGTH=900	1	0	0	0
AT3G48730.1 | Symbols: GSA2 | glutamate-1-semialdehyde 2,1-aminomutase 2 | chr3:18049697-18051550 FORWARD LENGTH=472;AT5G63570.1 | Symbols: GSA1 | glutamate-1-semialdehyde-2,1-aminomutase | chr5:25451957-25453620 FORWARD LENGTH=474	1	0	0	0
AT2G40490.1 | Symbols: HEME2 | Uroporphyrinogen decarboxylase | chr2:16912961-16914988 FORWARD LENGTH=394	1	0	0	0
AT2G39770.1 | Symbols: CYT1, VTC1, SOZ1, EMB101, GMP1 | Glucose-1-phosphate adenylyltransferase family protein | chr2:16589401-16590741 FORWARD LENGTH=361	1	0	0	0
AT1G74470.1 | Symbols: | Pyridine nucleotide-disulphide oxidoreductase family protein | chr1:27991248-27992845 FORWARD LENGTH=467	1	0	0	0
AT1G30460.1 | Symbols: CPSF30, ATCPSF30 | cleavage and polyadenylation specificity factor 30 | chr1:10771469-10775323 REVERSE LENGTH=631	1	0	0	0
AT1G21540.1 | Symbols: | AMP-dependent synthetase and ligase family protein | chr1:7548758-7550521 REVERSE LENGTH=550	1	0	0	0
AT4G24130.1 | Symbols: | Protein of unknown function, DUF538 | chr4:12527861-12528423 FORWARD LENGTH=157	1	0	0	0
AT2G30870.1 | Symbols: ATGSTF10, ERD13, ATGSTF4, GSTF10 | glutathione S-transferase PHI 10 | chr2:13141490-13142392 FORWARD LENGTH=215	1	0	0	0
AT1G09270.1 | Symbols: IMPA-4 | importin alpha isoform 4 | chr1:2994506-2997833 FORWARD LENGTH=538	1	0	0	0
AT3G56910.1 | Symbols: PSRP5 | plastid-specific 50S ribosomal protein 5 | chr3:21069558-21070257 REVERSE LENGTH=148	1	0	0	0
AT1G02813.1 | Symbols: | Protein of unknown function, DUF538 | chr1:620773-621222 FORWARD LENGTH=149	1	0	0	0
AT1G14510.1 | Symbols: AL7 | alfin-like 7 | chr1:4962171-4964154 REVERSE LENGTH=252	1	0	0	0
AT5G22330.1 | Symbols: ATTIP49A, RIN1 | P-loop containing nucleoside triphosphate hydrolases superfamily protein | chr5:7391026-7394071 REVERSE LENGTH=458	1	0	0	0
AT5G47770.1 | Symbols: FPS1 | farnesyl diphosphate synthase 1 | chr5:19345297-19347415 FORWARD LENGTH=384	1	0	0	0
AT5G45620.1 | Symbols: | Proteasome component (PCI) domain protein | chr5:18501590-18503868 FORWARD LENGTH=386	1	0	0	0
AT5G16840.2 | Symbols: BPA1 | binding partner of acd11 1 | chr5:5536042-5538026 FORWARD LENGTH=260	1	0	0	0
AT5G08590.1 | Symbols: ASK2, SNRK2-1, SNRK2.1, SRK2G | SNF1-related protein kinase 2.1 | chr5:2783537-2785869 FORWARD LENGTH=353;AT5G63650.1 | Symbols: SNRK2-5, SNRK2.5, SRK2H | SNF1-related protein kinase 2.5 | chr5:25481631-25483495 REVERSE LENGTH=360;AT	1	0	0	0
AT4G33090.1 | Symbols: APM1, ATAPM1 | aminopeptidase M1 | chr4:15965915-15970418 REVERSE LENGTH=879	1	0	0	0
AT4G28470.1 | Symbols: RPN1B, ATRPN1B | 26S proteasome regulatory subunit S2 1B | chr4:14067082-14072357 REVERSE LENGTH=891	1	0	0	0
AT4G25500.1 | Symbols: ATRSP35, ATRSP40, AT-SRP40, RSP35, RS40, At-RS40 | arginine/serine-rich splicing factor 35 | chr4:13025168-13027243 FORWARD LENGTH=350	1	0	0	0
AT4G16060.1 | Symbols: | unknown protein; FUNCTIONS IN: molecular_function unknown; INVOLVED IN: biological_process unknown; LOCATED IN: chloroplast, chloroplast stroma; EXPRESSED IN: 22 plant structures; EXPRESSED DURING: 13 growth stages; Has 42 Blast h	1	0	0	0
AT4G01310.1 | Symbols: | Ribosomal L5P family protein | chr4:544166-545480 REVERSE LENGTH=262	1	0	0	0
AT3G59540.1 | Symbols: | Ribosomal L38e protein family | chr3:21995897-21996742 REVERSE LENGTH=69;AT2G43460.1 | Symbols: | Ribosomal L38e protein family | chr2:18046285-18047292 REVERSE LENGTH=69	1	0	0	0
AT3G55620.1 | Symbols: emb1624 | Translation initiation factor IF6 | chr3:20634581-20636312 FORWARD LENGTH=245	1	0	0	0
AT3G52180.1 | Symbols: ATPTPKIS1, DSP4, SEX4, ATSEX4 | dual specificity protein phosphatase (DsPTP1) family protein | chr3:19349884-19353459 REVERSE LENGTH=379	1	0	0	0
AT3G50670.1 | Symbols: U1-70K, U1SNRNP | U1 small nuclear ribonucleoprotein-70K | chr3:18826476-18829492 REVERSE LENGTH=427	1	0	0	0
AT3G28500.1 | Symbols: | 60S acidic ribosomal protein family | chr3:10682204-10682551 FORWARD LENGTH=115	1	0	0	0
AT3G23840.1 | Symbols: | HXXXD-type acyl-transferase family protein | chr3:8611177-8612559 FORWARD LENGTH=420	1	0	0	0
AT3G19170.1 | Symbols: ATPREP1, ATZNMP, PREP1 | presequence protease 1 | chr3:6625578-6631874 REVERSE LENGTH=1080;AT1G49630.1 | Symbols: ATPREP2, PREP2 | presequence protease 2 | chr1:18368405-18375336 REVERSE LENGTH=1080	1	0	0	0
AT3G13120.1 | Symbols: | Ribosomal protein S10p/S20e family protein | chr3:4220310-4221526 REVERSE LENGTH=191	1	0	0	0
AT3G09500.1 | Symbols: | Ribosomal L29 family protein | chr3:2917047-2917895 FORWARD LENGTH=123	1	0	0	0
AT3G08030.1 | Symbols: | Protein of unknown function, DUF642 | chr3:2564191-2565819 FORWARD LENGTH=365	1	0	0	0
AT3G06980.1 | Symbols: | DEA(D/H)-box RNA helicase family protein | chr3:2201531-2204662 FORWARD LENGTH=781	1	0	0	0
AT3G06860.1 | Symbols: MFP2, ATMFP2 | multifunctional protein 2 | chr3:2161926-2166009 FORWARD LENGTH=725	1	0	0	0
AT3G02650.1 | Symbols: | Tetratricopeptide repeat (TPR)-like superfamily protein | chr3:568135-569865 FORWARD LENGTH=576	1	0	0	0
AT2G38700.1 | Symbols: MVD1, ATMVD1 | mevalonate diphosphate decarboxylase 1 | chr2:16180918-16183785 REVERSE LENGTH=412;AT3G54250.1 | Symbols: | GHMP kinase family protein | chr3:20082468-20084688 REVERSE LENGTH=419	1	0	0	0
AT2G33860.1 | Symbols: ETT, ARF3 | Transcriptional factor B3 family protein / auxin-responsive factor AUX/IAA-related | chr2:14325444-14328613 REVERSE LENGTH=608;AT5G60450.1 | Symbols: ARF4 | auxin response factor 4 | chr5:24308558-24312187 REVERSE LENGTH=	1	0	0	0
AT2G28470.1 | Symbols: BGAL8 | beta-galactosidase 8 | chr2:12169047-12173164 REVERSE LENGTH=852	1	0	0	0
AT2G27860.1 | Symbols: AXS1 | UDP-D-apiose/UDP-D-xylose synthase 1 | chr2:11864684-11866843 REVERSE LENGTH=389	1	0	0	0
AT2G02760.1 | Symbols: ATUBC2, UBC2 | ubiquiting-conjugating enzyme 2 | chr2:774271-775149 FORWARD LENGTH=152;AT1G14400.1 | Symbols: UBC1, ATUBC1 | ubiquitin carrier protein 1 | chr1:4927294-4928136 REVERSE LENGTH=152	1	0	0	0
AT1G75930.1 | Symbols: EXL6 | extracellular lipase 6 | chr1:28508109-28509708 FORWARD LENGTH=343	1	0	0	0
AT1G55210.1 | Symbols: | Disease resistance-responsive (dirigent-like protein) family protein | chr1:20598057-20598620 REVERSE LENGTH=187	1	0	0	0
AT1G53500.1 | Symbols: MUM4, RHM2, ATRHM2, ATMUM4 | NAD-dependent epimerase/dehydratase family protein | chr1:19967157-19969239 REVERSE LENGTH=667	1	0	0	0
AT1G48850.1 | Symbols: EMB1144 | chorismate synthase, putative / 5-enolpyruvylshikimate-3-phosphate phospholyase, putative | chr1:18065154-18067956 REVERSE LENGTH=436	1	0	0	0
AT1G19520.1 | Symbols: NFD5 | pentatricopeptide (PPR) repeat-containing protein | chr1:6760032-6762581 FORWARD LENGTH=725	1	0	0	0
AT1G17370.1 | Symbols: UBP1B | oligouridylate binding protein 1B | chr1:5951842-5954825 REVERSE LENGTH=419	1	0	0	0
AT5G48180.1 | Symbols: NSP5 | nitrile specifier protein 5 | chr5:19541283-19542358 REVERSE LENGTH=326	1	0	0	0
AT5G47190.1 | Symbols: | Ribosomal protein L19 family protein | chr5:19164432-19166064 REVERSE LENGTH=229	1	0	0	0
AT3G04470.1 | Symbols: | Ankyrin repeat family protein | chr3:1189841-1191853 REVERSE LENGTH=640	1	0	0	0
AT2G41475.1 | Symbols: | Embryo-specific protein 3, (ATS3) | chr2:17295259-17296329 REVERSE LENGTH=179	1	0	0	0
AT3G46970.1 | Symbols: ATPHS2, PHS2 | alpha-glucan phosphorylase 2 | chr3:17301625-17306111 REVERSE LENGTH=841	1	0	0	0
AT4G05420.1 | Symbols: DDB1A | damaged DNA binding protein 1A | chr4:2746288-2752663 FORWARD LENGTH=1088;AT4G21100.1 | Symbols: DDB1B | damaged DNA binding protein 1B | chr4:11258916-11265309 REVERSE LENGTH=1088	1	0	0	0
ATCG01300.1 | Symbols: RPL23.2 | ribosomal protein L23 | chrC:152506-152787 FORWARD LENGTH=93;ATCG00840.1 | Symbols: RPL23.1, RPL23 | ribosomal protein L23.1 | chrC:85862-86143 REVERSE LENGTH=93	1	0	0	0
AT5G51550.1 | Symbols: EXL3 | EXORDIUM like 3 | chr5:20939793-20940806 REVERSE LENGTH=337	1	0	0	0
AT5G13970.1 | Symbols: | unknown protein; FUNCTIONS IN: molecular_function unknown; INVOLVED IN: biological_process unknown; LOCATED IN: endomembrane system; EXPRESSED IN: 23 plant structures; EXPRESSED DURING: 13 growth stages; BEST Arabidopsis thaliana	1	0	0	0
AT4G18430.1 | Symbols: AtRABA1e, RABA1e | RAB GTPase homolog A1E | chr4:10183903-10185223 REVERSE LENGTH=217	1	0	0	0
AT3G44680.1 | Symbols: HDA9, HDA09 | histone deacetylase 9 | chr3:16226769-16229752 REVERSE LENGTH=426;AT3G44660.1 | Symbols: hda10 | histone deacetylase 10 | chr3:16214964-16215785 REVERSE LENGTH=142;AT3G44490.1 | Symbols: hda17 | histone deacetylase 17 |	1	0	0	0
AT3G21750.1 | Symbols: UGT71B1 | UDP-glucosyl transferase 71B1 | chr3:7664565-7665986 FORWARD LENGTH=473	1	0	0	0
AT3G07030.1 | Symbols: | Alba DNA/RNA-binding protein | chr3:2223001-2225254 REVERSE LENGTH=405	1	0	0	0
AT3G02520.1 | Symbols: GRF7, GF14 NU | general regulatory factor 7 | chr3:526800-527915 REVERSE LENGTH=265	1	0	0	0
AT2G27110.1 | Symbols: FRS3 | FAR1-related sequence 3 | chr2:11576969-11580405 REVERSE LENGTH=851	1	0	0	0
AT2G23060.1 | Symbols: | Acyl-CoA N-acyltransferases (NAT) superfamily protein | chr2:9812839-9814633 REVERSE LENGTH=413	1	0	0	0
AT1G80930.1 | Symbols: | MIF4G domain-containing protein / MA3 domain-containing protein | chr1:30405774-30409499 REVERSE LENGTH=900	1	0	0	0
AT1G72970.1 | Symbols: HTH, EDA17 | Glucose-methanol-choline (GMC) oxidoreductase family protein | chr1:27452872-27455706 FORWARD LENGTH=594	1	0	0	0
AT1G71220.2 | Symbols: EBS1 | UDP-glucose:glycoprotein glucosyltransferases;transferases, transferring hexosyl groups;transferases, transferring glycosyl groups | chr1:26841664-26851730 FORWARD LENGTH=1614	1	0	0	0
AT1G69200.1 | Symbols: FLN2 | fructokinase-like 2 | chr1:26016018-26018365 FORWARD LENGTH=616	1	0	0	0
AT1G49430.1 | Symbols: LACS2, LRD2 | long-chain acyl-CoA synthetase 2 | chr1:18291188-18295641 FORWARD LENGTH=665	1	0	0	0
AT1G21690.3 | Symbols: EMB1968 | ATPase family associated with various cellular activities (AAA) | chr1:7615675-7618421 FORWARD LENGTH=341	1	0	0	0
AT1G03900.1 | Symbols: ATNAP4, NAP4 | non-intrinsic ABC protein 4 | chr1:991252-992852 FORWARD LENGTH=272	1	0	0	0
AT5G57870.1 | Symbols: eIFiso4G1 | MIF4G domain-containing protein / MA3 domain-containing protein | chr5:23439755-23443433 FORWARD LENGTH=780	1	0	0	0
AT5G20630.1 | Symbols: GLP3, GLP3A, GLP3B, ATGER3, GER3 | germin 3 | chr5:6975315-6975950 REVERSE LENGTH=211	1	0	1	0
AT2G43770.1 | Symbols: | Transducin/WD40 repeat-like superfamily protein | chr2:18134272-18135303 REVERSE LENGTH=343	0	5	0	0
AT1G07140.1 | Symbols: SIRANBP | Pleckstrin homology (PH) domain superfamily protein | chr1:2192360-2193688 REVERSE LENGTH=228	0	5	0	0
AT5G46180.1 | Symbols: DELTA-OAT | ornithine-delta-aminotransferase | chr5:18718766-18721271 REVERSE LENGTH=475	0	3	0	0
AT2G03680.1 | Symbols: SPR1, SKU6 | spiral1 | chr2:1121398-1121850 FORWARD LENGTH=119	0	2	0	0
AT1G08830.1 | Symbols: CSD1 | copper/zinc superoxide dismutase 1 | chr1:2827700-2829053 FORWARD LENGTH=152;AT5G18100.1 | Symbols: CSD3 | copper/zinc superoxide dismutase 3 | chr5:5987221-5988706 FORWARD LENGTH=164	0	2	0	0
AT5G42020.1 | Symbols: BIP, BIP2 | Heat shock protein 70 (Hsp 70) family protein | chr5:16807697-16810480 REVERSE LENGTH=668	0	2	0	0
AT4G02430.2 | Symbols: SR34b, At-SR34b | RNA-binding (RRM/RBD/RNP motifs) family protein | chr4:1069186-1071313 FORWARD LENGTH=278	0	2	0	0
AT2G44040.1 | Symbols: | Dihydrodipicolinate reductase, bacterial/plant | chr2:18221985-18223998 REVERSE LENGTH=347;AT3G59890.1 | Symbols: | Dihydrodipicolinate reductase, bacterial/plant | chr3:22124497-22126491 REVERSE LENGTH=349	0	2	0	0
AT5G23740.1 | Symbols: RPS11-BETA | ribosomal protein S11-beta | chr5:8008251-8009330 REVERSE LENGTH=159	0	2	0	0
AT5G67360.1 | Symbols: ARA12 | Subtilase family protein | chr5:26872192-26874465 REVERSE LENGTH=757	0	2	0	0
AT2G16700.1 | Symbols: ADF5, ATADF5 | actin depolymerizing factor 5 | chr2:7244717-7245467 FORWARD LENGTH=143	0	2	0	0
AT1G52040.1 | Symbols: MBP1, ATMBP | myrosinase-binding protein 1 | chr1:19350595-19352578 REVERSE LENGTH=462	0	2	0	0
AT2G46610.1 | Symbols: RS31a, At-RS31a | RNA-binding (RRM/RBD/RNP motifs) family protein | chr2:19136769-19138492 REVERSE LENGTH=250	0	2	0	1
AT3G63095.1 | Symbols: | Tetratricopeptide repeat (TPR)-like superfamily protein | chr3:23315506-23316258 FORWARD LENGTH=250	0	2	0	0
AT4G36680.1 | Symbols: | Tetratricopeptide repeat (TPR)-like superfamily protein | chr4:17292479-17293717 REVERSE LENGTH=412	0	2	0	0
AT1G79280.2 | Symbols: NUA | nuclear pore anchor | chr1:29819176-29832809 REVERSE LENGTH=2115	0	2	0	0
AT5G04140.2 | Symbols: GLU1, GLS1, GLUS, FD-GOGAT | glutamate synthase 1 | chr5:1130031-1138186 FORWARD LENGTH=1648	0	1	0	1
AT1G51510.1 | Symbols: Y14 | RNA-binding (RRM/RBD/RNP motifs) family protein | chr1:19103072-19104753 REVERSE LENGTH=202	0	1	1	0
AT1G12230.2 | Symbols: | Aldolase superfamily protein | chr1:4148050-4150708 FORWARD LENGTH=427	0	1	0	0
AT3G60240.4 | Symbols: EIF4G, CUM2 | eukaryotic translation initiation factor 4G | chr3:22261842-22268295 FORWARD LENGTH=1727	0	1	0	0
AT1G07750.1 | Symbols: | RmlC-like cupins superfamily protein | chr1:2404300-2405863 REVERSE LENGTH=356	0	1	0	0
AT5G64370.1 | Symbols: BETA-UP, PYD3 | beta-ureidopropionase | chr5:25739264-25741031 FORWARD LENGTH=408	0	1	0	0
AT5G64570.1 | Symbols: XYL4, ATBXL4 | beta-D-xylosidase 4 | chr5:25810227-25813309 REVERSE LENGTH=784	0	1	0	0
AT1G48610.1 | Symbols: | AT hook motif-containing protein | chr1:17971027-17972798 REVERSE LENGTH=212	0	1	0	0
AT2G38400.2 | Symbols: AGT3 | alanine:glyoxylate aminotransferase 3 | chr2:16083779-16086115 FORWARD LENGTH=493	0	1	0	0
AT3G59480.1 | Symbols: | pfkB-like carbohydrate kinase family protein | chr3:21983103-21984440 FORWARD LENGTH=326;AT1G50390.1 | Symbols: | pfkB-like carbohydrate kinase family protein | chr1:18666986-18667677 REVERSE LENGTH=146;AT2G31390.1 | Symbols: |	0	1	0	0
AT3G03780.1 | Symbols: ATMS2, MS2 | methionine synthase 2 | chr3:957602-960740 FORWARD LENGTH=765	0	1	0	0
AT2G43530.1 | Symbols: | Scorpion toxin-like knottin superfamily protein | chr2:18070104-18070523 FORWARD LENGTH=85	0	1	0	0
AT3G07850.1 | Symbols: | Pectin lyase-like superfamily protein | chr3:2505813-2507438 REVERSE LENGTH=444;AT3G14040.1 | Symbols: | Pectin lyase-like superfamily protein | chr3:4648607-4650226 REVERSE LENGTH=445	0	1	0	0
AT2G26080.1 | Symbols: AtGLDP2, GLDP2 | glycine decarboxylase P-protein 2 | chr2:11109330-11113786 REVERSE LENGTH=1044	0	1	0	0
AT2G18040.1 | Symbols: PIN1AT | peptidylprolyl cis/trans isomerase, NIMA-interacting 1 | chr2:7842346-7843537 FORWARD LENGTH=119	0	1	0	0
AT1G06260.1 | Symbols: | Cysteine proteinases superfamily protein | chr1:1916449-1917585 FORWARD LENGTH=343	0	1	0	0
AT1G03130.1 | Symbols: PSAD-2 | photosystem I subunit D-2 | chr1:753528-754142 REVERSE LENGTH=204;AT4G02770.1 | Symbols: PSAD-1 | photosystem I subunit D-1 | chr4:1229247-1229873 REVERSE LENGTH=208	0	1	0	0
AT4G39680.1 | Symbols: | SAP domain-containing protein | chr4:18414604-18416938 REVERSE LENGTH=633	0	1	0	0
AT4G11600.1 | Symbols: ATGPX6, PHGPX, LSC803, GPX6 | glutathione peroxidase 6 | chr4:7010021-7011330 REVERSE LENGTH=232	0	1	0	0
AT4G09670.1 | Symbols: | Oxidoreductase family protein | chr4:6107382-6109049 REVERSE LENGTH=362	0	1	0	0
AT3G63040.1 | Symbols: | unknown protein; FUNCTIONS IN: molecular_function unknown; INVOLVED IN: biological_process unknown; LOCATED IN: endomembrane system; Has 5 Blast hits to 5 proteins in 2 species: Archae - 0; Bacteria - 0; Metazoa - 0; Fungi - 0; Pl	0	1	0	0
AT3G04780.1 | Symbols: | Protein of unknown function (DUF1000) | chr3:1311447-1313013 REVERSE LENGTH=176	0	1	0	0
AT1G12920.1 | Symbols: ERF1-2 | eukaryotic release factor 1-2 | chr1:4396555-4397859 REVERSE LENGTH=434;AT3G26618.1 | Symbols: ERF1-3 | eukaryotic release factor 1-3 | chr3:9788854-9790161 FORWARD LENGTH=435	0	1	0	0
AT1G12570.1 | Symbols: | Glucose-methanol-choline (GMC) oxidoreductase family protein | chr1:4278192-4280753 REVERSE LENGTH=572	0	1	0	0
AT1G10760.1 | Symbols: SEX1, SOP1, SOP, GWD1, GWD | Pyruvate phosphate dikinase, PEP/pyruvate binding domain | chr1:3581210-3590043 REVERSE LENGTH=1399	0	1	0	0
AT3G11400.2 | Symbols: EIF3G1, ATEIF3G1 | eukaryotic translation initiation factor 3G1 | chr3:3578536-3580366 FORWARD LENGTH=321;AT5G06000.1 | Symbols: EIF3G2, ATEIF3G2 | eukaryotic translation initiation factor 3G2 | chr5:1808169-1809742 FORWARD LENGTH=30	0	1	0	0
AT5G65560.1 | Symbols: | Pentatricopeptide repeat (PPR) superfamily protein | chr5:26201012-26203759 REVERSE LENGTH=915	0	1	0	0
AT5G57290.1 | Symbols: | 60S acidic ribosomal protein family | chr5:23207049-23207835 REVERSE LENGTH=120	0	1	0	0
AT4G23670.1 | Symbols: | Polyketide cyclase/dehydrase and lipid transport superfamily protein | chr4:12332846-12333656 REVERSE LENGTH=151	0	1	0	0
AT1G21065.1 | Symbols: | unknown protein; INVOLVED IN: biological_process unknown; LOCATED IN: chloroplast; EXPRESSED IN: 22 plant structures; EXPRESSED DURING: 13 growth stages; CONTAINS InterPro DOMAIN/s: Uncharacterised protein family UPF0047 (InterPro	0	1	0	0
AT4G03120.1 | Symbols: | C2H2 and C2HC zinc fingers superfamily protein | chr4:1385747-1387331 FORWARD LENGTH=207	0	1	0	0
AT5G64130.3 | Symbols: | cAMP-regulated phosphoprotein 19-related protein | chr5:25664547-25665339 REVERSE LENGTH=140	0	1	0	0
AT5G59260.1 | Symbols: | Concanavalin A-like lectin protein kinase family protein | chr5:23907901-23909925 REVERSE LENGTH=674	0	1	0	0
AT5G27670.1 | Symbols: HTA7 | histone H2A 7 | chr5:9792807-9793365 REVERSE LENGTH=150	0	1	0	0
AT3G07590.1 | Symbols: | Small nuclear ribonucleoprotein family protein | chr3:2423146-2423958 FORWARD LENGTH=114	0	1	0	0
AT1G32415.1 | Symbols: | pentatricopeptide (PPR) repeat-containing protein | chr1:11695611-11697896 FORWARD LENGTH=761	0	1	0	0
AT2G17540.2 | Symbols: | unknown protein; FUNCTIONS IN: molecular_function unknown; INVOLVED IN: biological_process unknown; LOCATED IN: chloroplast; EXPRESSED IN: 21 plant structures; EXPRESSED DURING: 13 growth stages; BEST Arabidopsis thaliana protein	0	0	0	0
AT2G38760.1 | Symbols: ANNAT3, ANN3 | annexin 3 | chr2:16201086-16202490 FORWARD LENGTH=321	0	0	0	0
AT2G38750.1 | Symbols: ANNAT4 | annexin 4 | chr2:16196582-16198431 REVERSE LENGTH=319	0	0	0	0
AT1G62750.1 | Symbols: ATSCO1, ATSCO1/CPEF-G, SCO1 | Translation elongation factor EFG/EF2 protein | chr1:23233622-23236321 REVERSE LENGTH=783	0	0	0	0
AT3G57150.1 | Symbols: NAP57, AtNAP57, CBF5, AtCBF5 | homologue of NAP57 | chr3:21154255-21155952 REVERSE LENGTH=565	0	0	0	0
AT1G79440.1 | Symbols: ALDH5F1, SSADH1, SSADH | aldehyde dehydrogenase 5F1 | chr1:29882525-29887275 REVERSE LENGTH=528	0	0	0	0
AT5G62790.2 | Symbols: DXR | 1-deoxy-D-xylulose 5-phosphate reductoisomerase | chr5:25214358-25217289 REVERSE LENGTH=497	0	0	0	0
AT1G72550.1 | Symbols: | tRNA synthetase beta subunit family protein | chr1:27319947-27323908 REVERSE LENGTH=598	0	0	0	0
AT5G49650.1 | Symbols: XK-2, XK2 | xylulose kinase-2 | chr5:20152898-20155574 FORWARD LENGTH=558	0	0	0	0
AT5G66760.1 | Symbols: SDH1-1 | succinate dehydrogenase 1-1 | chr5:26653776-26657224 FORWARD LENGTH=634;AT2G18450.1 | Symbols: SDH1-2 | succinate dehydrogenase 1-2 | chr2:7997510-8000801 REVERSE LENGTH=632	0	0	0	0
AT4G31180.1 | Symbols: | Class II aminoacyl-tRNA and biotin synthetases superfamily protein | chr4:15156696-15159362 FORWARD LENGTH=558	0	0	0	0
AT3G52880.2 | Symbols: ATMDAR1, MDAR1 | monodehydroascorbate reductase 1 | chr3:19601477-19604366 REVERSE LENGTH=466	0	0	0	0
AT2G34810.1 | Symbols: | FAD-binding Berberine family protein | chr2:14685292-14686914 FORWARD LENGTH=540	0	0	0	0
AT1G01050.1 | Symbols: AtPPa1, PPa1 | pyrophosphorylase 1 | chr1:31382-32670 REVERSE LENGTH=212;AT4G01480.1 | Symbols: AtPPa5, PPa5 | pyrophosphorylase 5 | chr4:626539-627758 FORWARD LENGTH=216;AT2G18230.1 | Symbols: AtPPa2, PPa2 | pyrophosphorylase 2 | ch	0	0	0	0
AT5G52360.1 | Symbols: ADF10 | actin depolymerizing factor 10 | chr5:21258157-21259229 REVERSE LENGTH=137;AT4G25590.1 | Symbols: ADF7 | actin depolymerizing factor 7 | chr4:13059137-13060050 REVERSE LENGTH=137	0	0	0	0
AT4G21620.1 | Symbols: | glycine-rich protein | chr4:11491519-11491914 FORWARD LENGTH=131	0	0	0	0
AT5G57655.2 | Symbols: | xylose isomerase family protein | chr5:23347030-23349805 FORWARD LENGTH=477	0	0	0	0
AT5G02530.1 | Symbols: | RNA-binding (RRM/RBD/RNP motifs) family protein | chr5:564332-565776 REVERSE LENGTH=292	0	0	0	0
AT4G35260.1 | Symbols: IDH1, IDH-I | isocitrate dehydrogenase 1 | chr4:16774494-16776233 REVERSE LENGTH=367;AT2G17130.1 | Symbols: IDH2, IDH-II | isocitrate dehydrogenase subunit 2 | chr2:7461062-7462466 REVERSE LENGTH=367;AT4G35650.1 | Symbols: IDH-III |	0	0	0	0
AT4G29010.1 | Symbols: AIM1 | Enoyl-CoA hydratase/isomerase family | chr4:14297312-14302016 REVERSE LENGTH=721	0	0	0	0
AT3G62030.2 | Symbols: ROC4 | rotamase CYP 4 | chr3:22973004-22975139 FORWARD LENGTH=313	0	0	0	0
AT3G18000.1 | Symbols: NMT1, XPL1, PEAMT | S-adenosyl-L-methionine-dependent methyltransferases superfamily protein | chr3:6154578-6157331 FORWARD LENGTH=491	0	0	0	0
AT3G14790.1 | Symbols: RHM3, ATRHM3 | rhamnose biosynthesis 3 | chr3:4964791-4966875 FORWARD LENGTH=664	0	0	0	0
AT3G13290.1 | Symbols: VCR | varicose-related | chr3:4297529-4303113 FORWARD LENGTH=1340;AT3G13300.1 | Symbols: VCS | Transducin/WD40 repeat-like superfamily protein | chr3:4304085-4309949 FORWARD LENGTH=1344	0	0	0	0
AT2G30110.1 | Symbols: ATUBA1, MOS5, UBA1 | ubiquitin-activating enzyme 1 | chr2:12852632-12857369 REVERSE LENGTH=1080	0	0	0	0
AT2G29580.1 | Symbols: | CCCH-type zinc fingerfamily protein with RNA-binding domain | chr2:12652011-12654158 FORWARD LENGTH=483;AT1G07360.1 | Symbols: | CCCH-type zinc fingerfamily protein with RNA-binding domain | chr1:2260562-2262795 REVERSE LENGTH=48	0	0	0	0
AT2G27680.1 | Symbols: | NAD(P)-linked oxidoreductase superfamily protein | chr2:11803981-11805965 REVERSE LENGTH=384	0	0	0	0
AT2G24200.1 | Symbols: | Cytosol aminopeptidase family protein | chr2:10287017-10289450 REVERSE LENGTH=520;AT4G30920.1 | Symbols: | Cytosol aminopeptidase family protein | chr4:15046589-15049304 REVERSE LENGTH=583	0	0	0	0
AT1G77180.1 | Symbols: SKIP | chromatin protein family | chr1:28999791-29001632 REVERSE LENGTH=613	0	0	0	0
AT1G65150.1 | Symbols: | TRAF-like family protein | chr1:24204167-24205558 REVERSE LENGTH=296	0	0	0	0
AT1G30620.1 | Symbols: HSR8, MUR4, UXE1 | NAD(P)-binding Rossmann-fold superfamily protein | chr1:10855496-10857970 FORWARD LENGTH=419;AT2G34850.1 | Symbols: MEE25 | NAD(P)-binding Rossmann-fold superfamily protein | chr2:14704792-14705768 REVERSE LENGTH=2	0	0	0	0
AT1G13020.1 | Symbols: EIF4B2 | eukaryotic initiation factor 4B2 | chr1:4440927-4443520 REVERSE LENGTH=549	0	0	0	0
AT2G20490.1 | Symbols: NOP10, EDA27 | nucleolar RNA-binding Nop10p family protein | chr2:8831897-8832723 FORWARD LENGTH=64	0	0	0	0
AT5G66420.2 | Symbols: | LOCATED IN: cellular_component unknown; EXPRESSED IN: 23 plant structures; EXPRESSED DURING: 13 growth stages; CONTAINS InterPro DOMAIN/s: Uncharacterised conserved protein UCP033271 (InterPro:IPR008322), TIM-barrel signal transdu	0	0	0	0
AT5G63840.1 | Symbols: RSW3, PSL5 | Glycosyl hydrolases family 31 protein | chr5:25545056-25548922 FORWARD LENGTH=921	0	0	0	0
AT5G61790.1 | Symbols: CNX1, ATCNX1 | calnexin 1 | chr5:24827394-24829642 REVERSE LENGTH=530;AT5G07340.2 | Symbols: | Calreticulin family protein | chr5:2317300-2319458 FORWARD LENGTH=540	0	0	0	0
AT5G61020.1 | Symbols: ECT3 | evolutionarily conserved C-terminal region 3 | chr5:24557485-24559780 REVERSE LENGTH=495	0	0	0	0
AT5G53300.1 | Symbols: UBC10 | ubiquitin-conjugating enzyme 10 | chr5:21632802-21633989 REVERSE LENGTH=148;AT3G08690.1 | Symbols: UBC11, ATUBC11 | ubiquitin-conjugating enzyme 11 | chr3:2641487-2642489 FORWARD LENGTH=148;AT5G41700.4 | Symbols: UBC8, ATUBC8	0	0	0	0
AT5G52820.1 | Symbols: | WD-40 repeat family protein / notchless protein, putative | chr5:21401423-21404203 FORWARD LENGTH=473	0	0	0	0
AT5G37720.1 | Symbols: ALY4 | ALWAYS EARLY 4 | chr5:14981805-14983978 REVERSE LENGTH=288	0	0	0	0
AT5G37510.2 | Symbols: EMB1467, CI76 | NADH-ubiquinone dehydrogenase, mitochondrial, putative | chr5:14897490-14900447 FORWARD LENGTH=748	0	0	0	0
AT5G25757.1 | Symbols: | RNA polymerase I-associated factor PAF67 | chr5:8965515-8967460 REVERSE LENGTH=514;AT5G25754.1 | Symbols: | RNA polymerase I-associated factor PAF67 | chr5:8953564-8955511 FORWARD LENGTH=514	0	0	0	0
AT5G13520.1 | Symbols: | peptidase M1 family protein | chr5:4342117-4344571 REVERSE LENGTH=616	0	0	0	0
AT5G10240.1 | Symbols: ASN3 | asparagine synthetase 3 | chr5:3212934-3216418 REVERSE LENGTH=578;AT5G65010.2 | Symbols: ASN2 | asparagine synthetase 2 | chr5:25969224-25972278 FORWARD LENGTH=579	0	0	0	0
AT5G10170.1 | Symbols: ATMIPS3, MIPS3 | myo-inositol-1-phosphate synthase 3 | chr5:3187538-3190161 REVERSE LENGTH=510;AT2G22240.1 | Symbols: ATMIPS2, MIPS2, ATIPS2 | myo-inositol-1-phosphate synthase 2 | chr2:9451901-9453938 REVERSE LENGTH=510;AT4G39800.1	0	0	0	0
AT5G09660.4 | Symbols: PMDH2 | peroxisomal NAD-malate dehydrogenase 2 | chr5:2993691-2995551 REVERSE LENGTH=363	0	0	0	0
AT4G36690.1 | Symbols: ATU2AF65A | U2 snRNP auxilliary factor, large subunit, splicing factor | chr4:17294139-17297609 REVERSE LENGTH=573	0	0	0	0
AT4G34290.1 | Symbols: | SWIB/MDM2 domain superfamily protein | chr4:16410883-16412122 FORWARD LENGTH=144	0	0	0	0
AT4G24580.1 | Symbols: REN1 | Rho GTPase activation protein (RhoGAP) with PH domain | chr4:12687879-12694248 REVERSE LENGTH=933	0	0	0	0
AT4G24190.1 | Symbols: SHD, HSP90.7, AtHsp90.7, AtHsp90-7 | Chaperone protein htpG family protein | chr4:12551902-12555851 REVERSE LENGTH=823	0	0	0	0
AT4G22930.1 | Symbols: PYR4, DHOASE | pyrimidin 4 | chr4:12019315-12021200 FORWARD LENGTH=377	0	0	0	0
AT4G13560.1 | Symbols: UNE15 | Late embryogenesis abundant protein (LEA) family protein | chr4:7879764-7880311 REVERSE LENGTH=109	0	0	0	0
AT4G09010.1 | Symbols: APX4, TL29 | ascorbate peroxidase 4 | chr4:5777502-5779338 REVERSE LENGTH=349	0	0	0	0
AT4G04950.1 | Symbols: | thioredoxin family protein | chr4:2517882-2519924 REVERSE LENGTH=488;AT4G32580.1 | Symbols: | Thioredoxin superfamily protein | chr4:15719878-15720535 REVERSE LENGTH=160	0	0	0	0
AT4G00490.1 | Symbols: BAM2, BMY9 | beta-amylase 2 | chr4:222422-224862 FORWARD LENGTH=542	0	0	0	0
AT3G62330.1 | Symbols: | Zinc knuckle (CCHC-type) family protein | chr3:23063329-23065419 REVERSE LENGTH=479	0	0	0	0
AT3G61820.1 | Symbols: | Eukaryotic aspartyl protease family protein | chr3:22880074-22881525 REVERSE LENGTH=483	0	0	0	0
AT3G56460.1 | Symbols: | GroES-like zinc-binding alcohol dehydrogenase family protein | chr3:20933029-20934425 REVERSE LENGTH=348	0	0	0	0
AT3G44300.1 | Symbols: NIT2, AtNIT2 | nitrilase 2 | chr3:15983351-15985172 FORWARD LENGTH=339	0	0	0	0
AT3G18130.1 | Symbols: RACK1C_AT | receptor for activated C kinase 1C | chr3:6211109-6212371 REVERSE LENGTH=326	0	0	0	0
AT3G12050.1 | Symbols: | Aha1 domain-containing protein | chr3:3839289-3841303 FORWARD LENGTH=360	0	0	0	0
AT2G32060.1 | Symbols: | Ribosomal protein L7Ae/L30e/S12e/Gadd45 family protein | chr2:13639228-13640104 REVERSE LENGTH=144;AT1G15930.2 | Symbols: | Ribosomal protein L7Ae/L30e/S12e/Gadd45 family protein | chr1:5471702-5472741 FORWARD LENGTH=144	0	0	0	0
AT2G27020.1 | Symbols: PAG1 | 20S proteasome alpha subunit G1 | chr2:11528515-11530858 REVERSE LENGTH=249	0	0	0	0
AT2G21580.1 | Symbols: | Ribosomal protein S25 family protein | chr2:9236629-9237510 FORWARD LENGTH=108	0	0	0	0
AT1G79850.1 | Symbols: RPS17, CS17, PRPS17 | ribosomal protein S17 | chr1:30041473-30041922 REVERSE LENGTH=149	0	0	0	0
AT1G78580.1 | Symbols: ATTPS1, TPS1 | trehalose-6-phosphate synthase | chr1:29552495-29557482 REVERSE LENGTH=942	0	0	0	0
AT1G70830.1 | Symbols: MLP28 | MLP-like protein 28 | chr1:26710203-26711395 REVERSE LENGTH=335	0	0	0	0
AT1G66200.3 | Symbols: GSR2, GLN1;2 | glutamine synthase clone F11 | chr1:24655520-24657520 REVERSE LENGTH=365	0	0	0	0
AT1G50480.1 | Symbols: THFS | 10-formyltetrahydrofolate synthetase | chr1:18702064-18704687 FORWARD LENGTH=634	0	0	0	0
AT1G49970.1 | Symbols: CLPR1, NCLPP5, SVR2 | CLP protease proteolytic subunit 1 | chr1:18501936-18504462 REVERSE LENGTH=387	0	0	0	0
AT1G32990.1 | Symbols: PRPL11 | plastid ribosomal protein l11 | chr1:11955827-11957139 FORWARD LENGTH=222	0	0	0	0
AT1G23190.1 | Symbols: PGM3 | Phosphoglucomutase/phosphomannomutase family protein | chr1:8219946-8224186 FORWARD LENGTH=583;AT1G70730.3 | Symbols: PGM2 | Phosphoglucomutase/phosphomannomutase family protein | chr1:26669020-26673166 REVERSE LENGTH=662	0	0	0	0
AT1G10840.1 | Symbols: TIF3H1 | translation initiation factor 3 subunit H1 | chr1:3607885-3610299 REVERSE LENGTH=337	0	0	0	0
AT1G10670.3 | Symbols: ACLA-1 | ATP-citrate lyase A-1 | chr1:3535787-3538098 FORWARD LENGTH=443;AT1G60810.1 | Symbols: ACLA-2 | ATP-citrate lyase A-2 | chr1:22388691-22390993 REVERSE LENGTH=423	0	0	0	0
AT4G01290.1 | Symbols: | unknown protein; FUNCTIONS IN: molecular_function unknown; INVOLVED IN: biological_process unknown; LOCATED IN: cellular_component unknown; EXPRESSED IN: 24 plant structures; EXPRESSED DURING: 15 growth stages; Has 1744 Blast hits	0	0	0	0
AT3G10610.1 | Symbols: | Ribosomal S17 family protein | chr3:3319459-3319881 FORWARD LENGTH=140;AT2G05220.1 | Symbols: | Ribosomal S17 family protein | chr2:1894757-1895179 REVERSE LENGTH=140;AT5G04800.1 | Symbols: | Ribosomal S17 family protein | chr5:	0	0	0	0
AT3G01340.1 | Symbols: | Transducin/WD40 repeat-like superfamily protein | chr3:127557-128465 REVERSE LENGTH=302	0	0	0	0
AT1G09770.1 | Symbols: ATCDC5, CDC5, ATMYBCDC5 | cell division cycle 5 | chr1:3162002-3165122 FORWARD LENGTH=844	0	0	0	0
AT4G02150.1 | Symbols: MOS6, ATIMPALPHA3, IMPA-3 | ARM repeat superfamily protein | chr4:950884-953602 REVERSE LENGTH=531	0	0	0	0
AT1G21500.1 | Symbols: | unknown protein; Has 29 Blast hits to 29 proteins in 12 species: Archae - 0; Bacteria - 0; Metazoa - 0; Fungi - 2; Plants - 27; Viruses - 0; Other Eukaryotes - 0 (source: NCBI BLink). | chr1:7530047-7530954 REVERSE LENGTH=126	0	0	0	0
AT2G28950.1 | Symbols: ATEXPA6, ATEXP6, ATHEXP ALPHA 1.8, EXPA6 | expansin A6 | chr2:12431840-12433482 REVERSE LENGTH=257	0	0	0	0
AT5G15020.1 | Symbols: SNL2 | SIN3-like 2 | chr5:4859408-4865569 REVERSE LENGTH=1367	0	0	0	0
AT3G62300.2 | Symbols: DUF7 | DOMAIN OF UNKNOWN FUNCTION 724 7 | chr3:23054247-23057081 FORWARD LENGTH=723	0	0	0	0
AT4G22140.1 | Symbols: EBS | PHD finger family protein / bromo-adjacent homology (BAH) domain-containing protein | chr4:11728556-11730230 REVERSE LENGTH=234;AT4G04260.1 | Symbols: | Bromo-adjacent homology (BAH) domain-containing protein | chr4:2054636-20	0	0	0	0
AT5G63680.1 | Symbols: | Pyruvate kinase family protein | chr5:25490507-25492530 FORWARD LENGTH=510;AT5G08570.1 | Symbols: | Pyruvate kinase family protein | chr5:2778433-2780300 FORWARD LENGTH=510	0	0	0	0
AT5G61170.1 | Symbols: | Ribosomal protein S19e family protein | chr5:24611158-24612202 FORWARD LENGTH=143	0	0	0	0
AT5G60160.1 | Symbols: | Zn-dependent exopeptidases superfamily protein | chr5:24223887-24226783 REVERSE LENGTH=477	0	0	0	0
AT5G44320.1 | Symbols: | Eukaryotic translation initiation factor 3 subunit 7 (eIF-3) | chr5:17854901-17856667 REVERSE LENGTH=588;AT4G20980.1 | Symbols: | Eukaryotic translation initiation factor 3 subunit 7 (eIF-3) | chr4:11216997-11218772 FORWARD LENGT	0	0	0	0
AT5G43330.1 | Symbols: | Lactate/malate dehydrogenase family protein | chr5:17390552-17392449 FORWARD LENGTH=332	0	0	0	0
AT5G28740.1 | Symbols: | Tetratricopeptide repeat (TPR)-like superfamily protein | chr5:10780774-10783772 FORWARD LENGTH=917	0	0	0	0
AT5G25610.1 | Symbols: RD22, ATRD22 | BURP domain-containing protein | chr5:8914498-8916684 REVERSE LENGTH=392	0	0	0	0
AT5G24470.1 | Symbols: APRR5, PRR5 | pseudo-response regulator 5 | chr5:8356204-8358873 REVERSE LENGTH=667	0	0	0	0
AT5G14740.1 | Symbols: CA2, CA18, BETA CA2 | carbonic anhydrase 2 | chr5:4758257-4762382 FORWARD LENGTH=331	0	0	0	0
AT5G13100.1 | Symbols: | unknown protein; Has 1807 Blast hits to 1807 proteins in 277 species: Archae - 0; Bacteria - 0; Metazoa - 736; Fungi - 347; Plants - 385; Viruses - 0; Other Eukaryotes - 339 (source: NCBI BLink). | chr5:4156789-4158235 FORWARD LEN	0	0	0	0
AT5G11900.1 | Symbols: | Translation initiation factor SUI1 family protein | chr5:3834154-3836023 FORWARD LENGTH=198	0	0	0	0
AT5G09510.1 | Symbols: | Ribosomal protein S19 family protein | chr5:2955698-2956554 REVERSE LENGTH=152	0	0	0	0
AT4G39090.1 | Symbols: RD19, RD19A | Papain family cysteine protease | chr4:18215826-18217326 REVERSE LENGTH=368	0	0	0	0
AT4G36180.1 | Symbols: | Leucine-rich receptor-like protein kinase family protein | chr4:17120209-17123698 REVERSE LENGTH=1136	0	0	0	0
AT4G26110.1 | Symbols: NAP1;1, ATNAP1;1 | nucleosome assembly protein1;1 | chr4:13232712-13235502 FORWARD LENGTH=372	0	0	0	0
AT4G10750.1 | Symbols: | Phosphoenolpyruvate carboxylase family protein | chr4:6618724-6619800 FORWARD LENGTH=358	0	0	0	0
AT4G10260.1 | Symbols: | pfkB-like carbohydrate kinase family protein | chr4:6371486-6372770 REVERSE LENGTH=324	0	0	0	0
AT4G03110.1 | Symbols: AtRBP-DR1, RBP-DR1 | RNA-binding protein-defense related 1 | chr4:1376612-1379275 REVERSE LENGTH=441	0	0	0	0
AT4G02730.1 | Symbols: | Transducin/WD40 repeat-like superfamily protein | chr4:1207759-1209066 FORWARD LENGTH=333	0	0	0	0
AT4G02425.1 | Symbols: | unknown protein; FUNCTIONS IN: molecular_function unknown; INVOLVED IN: biological_process unknown; LOCATED IN: chloroplast; Has 29 Blast hits to 28 proteins in 15 species: Archae - 0; Bacteria - 0; Metazoa - 6; Fungi - 0; Plants	0	0	0	0
AT4G02080.1 | Symbols: ASAR1, ATSARA1C, ATSAR2, SAR2 | secretion-associated RAS super family 2 | chr4:921554-922547 FORWARD LENGTH=193;AT3G62560.1 | Symbols: | Ras-related small GTP-binding family protein | chr3:23137539-23138880 FORWARD LENGTH=193;AT1G56	0	0	0	0
AT3G60770.1 | Symbols: | Ribosomal protein S13/S15 | chr3:22460525-22461656 REVERSE LENGTH=151	0	0	0	0
AT3G56240.1 | Symbols: CCH | copper chaperone | chr3:20863460-20864402 REVERSE LENGTH=121	0	0	0	0
AT3G27740.1 | Symbols: CARA | carbamoyl phosphate synthetase A | chr3:10281470-10283792 REVERSE LENGTH=430	0	0	0	0
AT3G23810.1 | Symbols: SAHH2, ATSAHH2 | S-adenosyl-l-homocysteine (SAH) hydrolase 2 | chr3:8588013-8589671 REVERSE LENGTH=485	0	0	0	0
AT3G17820.1 | Symbols: ATGSKB6, GLN1.3, GLN1;3 | glutamine synthetase 1.3 | chr3:6097503-6099408 FORWARD LENGTH=354	0	0	0	0
AT3G14210.1 | Symbols: ESM1 | epithiospecifier modifier 1 | chr3:4729886-4731562 FORWARD LENGTH=392	0	0	0	0
AT3G11930.3 | Symbols: | Adenine nucleotide alpha hydrolases-like superfamily protein | chr3:3776371-3777393 FORWARD LENGTH=226	0	0	0	0
AT2G45300.1 | Symbols: | RNA 3-terminal phosphate cyclase/enolpyruvate transferase, alpha/beta | chr2:18677518-18679868 FORWARD LENGTH=520;AT1G48860.1 | Symbols: | RNA 3-terminal phosphate cyclase/enolpyruvate transferase, alpha/beta | chr1:18068892-18	0	0	0	0
AT2G38730.1 | Symbols: | Cyclophilin-like peptidyl-prolyl cis-trans isomerase family protein | chr2:16192579-16194038 REVERSE LENGTH=199	0	0	0	0
AT2G38140.1 | Symbols: PSRP4 | plastid-specific ribosomal protein 4 | chr2:15980948-15981459 FORWARD LENGTH=118	0	0	0	0
AT2G34040.1 | Symbols: | Apoptosis inhibitory protein 5 (API5) | chr2:14377957-14382246 REVERSE LENGTH=553	0	0	0	0
AT2G17265.1 | Symbols: HSK, DMR1 | homoserine kinase | chr2:7508606-7509718 FORWARD LENGTH=370	0	0	0	0
AT2G05120.1 | Symbols: | Nucleoporin, Nup133/Nup155-like | chr2:1842069-1846858 REVERSE LENGTH=1285	0	0	0	0
AT2G02100.1 | Symbols: LCR69, PDF2.2 | low-molecular-weight cysteine-rich 69 | chr2:528397-528885 FORWARD LENGTH=77	0	0	0	0
AT1G76030.1 | Symbols: | ATPase, V1 complex, subunit B protein | chr1:28534134-28536916 FORWARD LENGTH=486;AT1G20260.1 | Symbols: | ATPase, V1 complex, subunit B protein | chr1:7016971-7020290 FORWARD LENGTH=487;AT4G38510.5 | Symbols: | ATPase, V1 compl	0	0	0	0
AT1G53580.1 | Symbols: GLX2-3, ETHE1, GLY3 | glyoxalase II 3 | chr1:19991542-19993250 REVERSE LENGTH=294	0	0	0	0
AT1G47250.1 | Symbols: PAF2 | 20S proteasome alpha subunit F2 | chr1:17319220-17320900 FORWARD LENGTH=277;AT5G42790.1 | Symbols: PAF1, ATPSM30, ARS5 | proteasome alpha subunit F1 | chr5:17159270-17160975 REVERSE LENGTH=278	0	0	0	0
AT1G17880.1 | Symbols: BTF3, ATBTF3 | basic transcription factor 3 | chr1:6152572-6153425 REVERSE LENGTH=165	0	0	0	0
AT1G16870.1 | Symbols: | mitochondrial 28S ribosomal protein S29-related | chr1:5770964-5773157 REVERSE LENGTH=480	0	0	0	0
AT1G13060.2 | Symbols: PBE1 | 20S proteasome beta subunit E1 | chr1:4452641-4454663 FORWARD LENGTH=298	0	0	0	0
AT1G01940.1 | Symbols: | Cyclophilin-like peptidyl-prolyl cis-trans isomerase family protein | chr1:323082-324719 FORWARD LENGTH=160	0	0	0	0
AT1G01730.1 | Symbols: | unknown protein; FUNCTIONS IN: molecular_function unknown; INVOLVED IN: biological_process unknown; LOCATED IN: chloroplast; EXPRESSED IN: 23 plant structures; EXPRESSED DURING: 13 growth stages; Has 42 Blast hits to 42 proteins i	0	0	0	0
AT5G36210.1 | Symbols: | alpha/beta-Hydrolases superfamily protein | chr5:14248202-14253272 REVERSE LENGTH=730	0	0	0	0
AT2G45600.1 | Symbols: | alpha/beta-Hydrolases superfamily protein | chr2:18789799-18790788 FORWARD LENGTH=329	0	0	0	0
AT2G14260.1 | Symbols: PIP | proline iminopeptidase | chr2:6041441-6043869 REVERSE LENGTH=380	0	0	0	0
AT2G06050.2 | Symbols: OPR3 | oxophytodienoate-reductase 3 | chr2:2359240-2361971 REVERSE LENGTH=391	0	0	0	0
AT1G70310.1 | Symbols: SPDS2 | spermidine synthase 2 | chr1:26485497-26487352 REVERSE LENGTH=340;AT1G23820.1 | Symbols: SPDS1 | spermidine synthase 1 | chr1:8420278-8422724 FORWARD LENGTH=378	0	0	0	0
AT1G02930.1 | Symbols: ATGSTF6, GST1, ERD11, ATGSTF3, GSTF6, ATGST1 | glutathione S-transferase 6 | chr1:661363-662191 REVERSE LENGTH=208	0	0	0	0
AT4G30950.1 | Symbols: FAD6, FADC, SFD4 | fatty acid desaturase 6 | chr4:15057278-15059673 REVERSE LENGTH=448	0	0	0	0
AT4G08950.1 | Symbols: EXO | Phosphate-responsive 1 family protein | chr4:5740378-5741322 FORWARD LENGTH=314	0	0	0	0
AT3G27325.2 | Symbols: | hydrolases, acting on ester bonds | chr3:10095956-10102087 FORWARD LENGTH=1121	0	0	0	0
AT2G02880.1 | Symbols: | mucin-related | chr2:841303-843151 FORWARD LENGTH=314	0	0	0	0
AT4G29000.1 | Symbols: | Tesmin/TSO1-like CXC domain-containing protein | chr4:14293957-14296602 FORWARD LENGTH=603	0	0	0	0
AT3G21430.2 | Symbols: ATALY3, ALY3 | DNA binding | chr3:7544800-7552841 REVERSE LENGTH=1132	0	0	0	0
AT3G05380.2 | Symbols: ALY2, ATALY2 | DIRP ;Myb-like DNA-binding domain | chr3:1540562-1546139 FORWARD LENGTH=1052	0	0	0	0
AT1G70060.1 | Symbols: SNL4 | SIN3-like 4 | chr1:26383789-26389568 FORWARD LENGTH=1326	0	0	0	0
AT4G30200.2 | Symbols: VEL1, VIL2 | vernalization5/VIN3-like | chr4:14786852-14790070 REVERSE LENGTH=714	0	0	0	0
AT4G37210.1 | Symbols: | Tetratricopeptide repeat (TPR)-like superfamily protein | chr4:17512376-17514421 FORWARD LENGTH=492	0	0	0	0
AT1G24190.1 | Symbols: SIN3, ATSIN3, SNL3 | SIN3-like 3 | chr1:8563858-8569927 REVERSE LENGTH=1330	0	0	0	0
AT2G40630.1 | Symbols: | Uncharacterised conserved protein (UCP030365) | chr2:16958442-16960942 FORWARD LENGTH=535	0	0	0	0
AT1G59890.2 | Symbols: SNL5 | SIN3-like 5 | chr1:22044326-22050670 FORWARD LENGTH=1167	0	0	0	0
AT2G20110.2 | Symbols: | Tesmin/TSO1-like CXC domain-containing protein | chr2:8684496-8686870 FORWARD LENGTH=578	0	0	0	0
AT2G32840.1 | Symbols: | proline-rich family protein | chr2:13933101-13934836 REVERSE LENGTH=337	0	0	0	0
AT4G32730.2 | Symbols: PC-MYB1, MYB3R-1, ATMYB3R-1, ATMYB3R1 | Homeodomain-like protein | chr4:15791039-15795643 FORWARD LENGTH=995	0	0	0	0
AT1G10450.1 | Symbols: SNL6 | SIN3-like 6 | chr1:3432313-3437979 FORWARD LENGTH=1122	0	0	0	0
AT5G22220.2 | Symbols: E2F1, E2FB, ATE2FB | E2F transcription factor 1 | chr5:7360749-7364120 FORWARD LENGTH=469	0	0	0	0
AT4G38280.1 | Symbols: | BEST Arabidopsis thaliana protein match is: Integral membrane protein hemolysin-III homolog (TAIR:AT2G45250.1); Has 65 Blast hits to 65 proteins in 13 species: Archae - 0; Bacteria - 0; Metazoa - 0; Fungi - 2; Plants - 63; Viruses	0	0	0	0
AT3G09370.2 | Symbols: MYB3R-3 | myb domain protein 3r-3 | chr3:2879534-2882128 FORWARD LENGTH=510	0	0	0	0
AT5G64630.2 | Symbols: FAS2, NFB01, NFB1, MUB3.9 | Transducin/WD40 repeat-like superfamily protein | chr5:25833298-25836158 FORWARD LENGTH=487	0	0	0	0
AT4G20300.2 | Symbols: | Protein of unknown function (DUF1639) | chr4:10955813-10958865 FORWARD LENGTH=352	0	0	0	0
AT2G45250.2 | Symbols: | Integral membrane protein hemolysin-III homolog | chr2:18661464-18662781 FORWARD LENGTH=215	0	0	0	0
AT5G03415.1 | Symbols: DPB, ATDPB | Transcription factor DP | chr5:842842-845200 FORWARD LENGTH=385	0	0	0	0
AT3G48050.1 | Symbols: | BAH domain ;TFIIS helical bundle-like domain | chr3:17734270-17739412 REVERSE LENGTH=1613;AT3G48060.1 | Symbols: | BAH domain ;TFIIS helical bundle-like domain | chr3:17743234-17748372 REVERSE LENGTH=1611	0	0	0	0
AT1G13940.1 | Symbols: | Plant protein of unknown function (DUF863) | chr1:4762703-4765923 REVERSE LENGTH=1005	0	0	0	0
AT3G24440.1 | Symbols: VRN5, VIL1 | Fibronectin type III domain-containing protein | chr3:8876207-8878171 REVERSE LENGTH=602	0	0	0	0
AT4G17440.1 | Symbols: | Protein of unknown function (DUF1639) | chr4:9727848-9728823 FORWARD LENGTH=215	0	0	0	0
AT3G57930.1 | Symbols: | unknown protein; BEST Arabidopsis thaliana protein match is: unknown protein (TAIR:AT2G42190.1); Has 1519 Blast hits to 1241 proteins in 182 species: Archae - 0; Bacteria - 60; Metazoa - 576; Fungi - 133; Plants - 127; Viruses - 3	0	0	0	0
AT4G36730.1 | Symbols: GBF1 | G-box binding factor 1 | chr4:17309850-17311752 REVERSE LENGTH=315	0	0	0	0
AT4G16845.1 | Symbols: VRN2 | VEFS-Box of polycomb protein | chr4:9476708-9479725 FORWARD LENGTH=440	0	0	0	0
AT1G04930.2 | Symbols: | hydroxyproline-rich glycoprotein family protein | chr1:1396546-1398988 REVERSE LENGTH=362	0	0	0	0
AT5G52530.1 | Symbols: | dentin sialophosphoprotein-related | chr5:21318215-21320882 FORWARD LENGTH=828	0	0	0	0
AT3G01320.1 | Symbols: SNL1 | SIN3-like 1 | chr3:106730-113197 FORWARD LENGTH=1372	0	0	0	0
AT5G27610.1 | Symbols: ATALY1, ALY1 | DIRP ;Myb-like DNA-binding domain | chr5:9764852-9769706 FORWARD LENGTH=971	0	0	0	0
ALP2, ANTAGONIST OF LIKE HETEROCHROMATIN PROTEIN 2	0	0	0	0
AT3G60410.1 | Symbols: | Protein of unknown function (DUF1639) | chr3:22331612-22332680 FORWARD LENGTH=324	0	0	0	0
AT3G22380.2 | Symbols: TIC | time for coffee | chr3:7913181-7918967 FORWARD LENGTH=1555	0	0	0	0
AT1G65470.1 | Symbols: FAS1, NFB2 | chromatin assembly factor-1 (FASCIATA1) (FAS1) | chr1:24319906-24323879 REVERSE LENGTH=815	0	0	0	0
AT1G55340.1 | Symbols: | Protein of unknown function (DUF1639) | chr1:20652605-20653469 FORWARD LENGTH=205	0	0	0	0
AT1G47870.1 | Symbols: E2FC, ATE2F2, ATE2FC | winged-helix DNA-binding transcription factor family protein | chr1:17634937-17637557 FORWARD LENGTH=396	0	0	0	0
AT3G61310.1 | Symbols: | AT hook motif DNA-binding family protein | chr3:22690799-22692445 REVERSE LENGTH=354	0	0	0	0
AT2G02470.1 | Symbols: AL6 | alfin-like 6 | chr2:652837-654621 FORWARD LENGTH=256	0	0	0	0
AT1G26620.1 | Symbols: | Plant protein of unknown function (DUF863) | chr1:9195838-9198719 REVERSE LENGTH=867	0	0	0	0
AT3G23390.1 | Symbols: | Zinc-binding ribosomal protein family protein | chr3:8375427-8376224 FORWARD LENGTH=105	0	0	0	0
AT2G10020.1 | Symbols: | unknown protein; Has 1 Blast hits to 1 proteins in 1 species: Archae - 0; Bacteria - 0; Metazoa - 0; Fungi - 0; Plants - 1; Viruses - 0; Other Eukaryotes - 0 (source: NCBI BLink). | chr2:3797230-3797430 FORWARD LENGTH=66	0	0	0	0
AT5G62670.1 | Symbols: AHA11, HA11 | H(+)-ATPase 11 | chr5:25159495-25164957 FORWARD LENGTH=956	0	0	1	0
AT3G61430.1 | Symbols: PIP1A, ATPIP1, PIP1, PIP1;1 | plasma membrane intrinsic protein 1A | chr3:22733657-22735113 FORWARD LENGTH=286;AT2G45960.3 | Symbols: PIP1B, TMP-A, ATHH2, PIP1;2 | plasma membrane intrinsic protein 1B | chr2:18910450-18911744 FORWARD	0	0	0	0
AT3G28420.1 | Symbols: | Putative membrane lipoprotein | chr3:10654674-10655324 REVERSE LENGTH=216	0	0	0	0
AT3G22200.2 | Symbols: POP2 | Pyridoxal phosphate (PLP)-dependent transferases superfamily protein | chr3:7835457-7838863 FORWARD LENGTH=513	0	0	0	0
AT2G19770.1 | Symbols: PRF5 | profilin 5 | chr2:8519885-8521119 REVERSE LENGTH=134;AT5G56600.1 | Symbols: PFN3, PRF3 | profilin 3 | chr5:22909882-22910821 REVERSE LENGTH=168	0	0	0	0
AT1G31160.1 | Symbols: HINT 2 | HISTIDINE TRIAD NUCLEOTIDE-BINDING 2 | chr1:11122880-11124106 REVERSE LENGTH=187	0	0	0	0
AT2G21940.4 | Symbols: SK1, ATSK1 | shikimate kinase 1 | chr2:9351106-9352881 FORWARD LENGTH=304	0	0	0	1
AT1G76230.1 | Symbols: | unknown protein; Has 26 Blast hits to 18 proteins in 3 species: Archae - 0; Bacteria - 0; Metazoa - 0; Fungi - 0; Plants - 24; Viruses - 0; Other Eukaryotes - 2 (source: NCBI BLink). | chr1:28599991-28600380 REVERSE LENGTH=129	0	2	2	2

## Sheet: Supplementary Table 3 
Supplementary Table S3 Primer sequences
primer name	description	sequence
FWA BS-PCR REGION 1F	FWA BS-PCR primers	TCATATAAAAAAAAAATTAAATTTCATTTCACAATAACCATT
FWA BS-PCR REGION 1R	FWA BS-PCR primers	GTATGGGYTTYGATAAAGAATATATGAGATTYT
FWA BS-PCR REGION 2F	FWA BS-PCR primers	CTCATATATACCTTATCCCATTCAACATTCATA
FWA BS-PCR REGION 2R	FWA BS-PCR primers	AAGATYTGATATTTGGYTGGAAAAAAYAATAATAAT
FWA BS-PCR REGION 3F	FWA BS-PCR primers	CRCTCTTTATCCCATTCAACATTCATAC
FWA BS-PCR REGION 3R	FWA BS-PCR primers	TTTGGTTGAAAAAAATAATAAAAATTTGATTGTYAGTAT
IPP2 RT-PCR For	qRT-PCR primers	GTATGAGTTGCTTCTCCAGCAAAG
IPP2 RT-PCR Rev	qRT-PCR primers	GAGGATGGCTGCAACAAGTGT
FWA RT-PCR For	qRT-PCR primers	TTAGATCCAAAGGAGTATCAAAG
FWA RT-PCR Rev	qRT-PCR primers	CTTTGGTACCAGCGGAGA
FWA McrBC-qPCR For	McrBC-qPCR primers	TTGGGTTTAGTGTTTACTTG
FWA McrBC-qPCR Rev	McrBC-qPCR primers	GAATGTTGAATGGGATAAGGTA
